# Supplementary material for: 6-Methyl-2,4-diphenyl­quinoline
Source: Acta Crystallogr Sect E Struct Rep Online. 2008 Jun 7;64(Pt 7):o1187. doi: 10.1107/S1600536808015651 (PMC2961894; doi:10.1107/S1600536808015651)
Supplement: Supplementary file 1 [file e-64-o1187-sup1.cif]

##############################################################################
###                                                                        ###
###        Electronic paper (Acta Crystallographica Section E)             ###
###                                                                        ###
##############################################################################
#                                                                            #
# This CIF contains the data in a paper accepted for publication in Acta     #
# Crystallographica Section E. It conforms to the requirements of Notes      #
# for Authors for Section E, and has been peer reviewed under the auspices   #
# of the IUCr Commission on Journals.                                        #
#                                                                            #
# Full details of the Crystallographic Information File format               #
# are given in the paper "The Crystallographic Information File (CIF):       #
# a New Standard Archive File for Crystallography" by S. R. Hall, F. H.      #
# Allen and I. D. Brown [Acta Cryst. (1991), A47, 655-685].                  #
#                                                                            #
# The current version of the core CIF dictionary is obtainable from          #
# ftp://ftp.iucr.org/pub/cif_core.dic. The current version number is 2.4.    #
#                                                                            #
# Software is freely available for graphical display of the structure(s) in  #
# this CIF.  For information consult the CIF home page http://www.iucr.org/  #
# cif/home.html                                                              #
#                                                                            #
# This file may be used for bona fide research purposes within the           #
# scientific community so long as proper attribution is given to the journal # 
# article from which it was obtained.                                        #
#                                                                            #
##############################################################################
                                             
data_global
_audit_creation_method     'form.cif (version 2.0)'
_journal_data_validation_number     ?
_journal_date_recd_electronic     2008-04-09
_journal_date_accepted     2008-05-24
_journal_name_full     'Acta Crystallographica, Section E'
_journal_year     2008
_journal_volume     64
_journal_issue      7
_journal_page_first     o1187
_journal_page_last     o1187
_journal_paper_category     QO
_journal_coeditor_code     FB2095
_publ_contact_author_name     'Prof. Xinfu Pan'
_publ_contact_author_address
;
Department of Chemistry
State Key Laboratory of Applied Organic Chemistry
Lanzhou University
Lanzhou 730000
People's Republic of China
;
_publ_contact_author_email     huox03@lzu.cn
_publ_contact_author_fax     ?
_publ_contact_author_phone     ?
_publ_section_title
;
6-Methyl-2,4-diphenylquinoline
;
loop_
    _publ_author_name
    _publ_author_address
    'Xing Huo'
;
Department of Chemistry
State Key Laboratory of Applied Organic Chemistry
Lanzhou University
Lanzhou 730000
People's Republic of China
;
    'Yanfen Xu'
;
Department of Chemistry
State Key Laboratory of Applied Organic Chemistry
Lanzhou University
Lanzhou 730000
People's Republic of China
;
    'Xinyun Li'
;
Department of Chemistry
State Key Laboratory of Applied Organic Chemistry
Lanzhou University
Lanzhou 730000
People's Republic of China
;
    'Xinfu Pan'
;
Department of Chemistry
State Key Laboratory of Applied Organic Chemistry
Lanzhou University
Lanzhou 730000
People's Republic of China
;
data_I
_audit_creation_method     SHELXL-97
_chemical_name_systematic     '6-Methyl-2,4-diphenylquinoline'
_chemical_name_common     ?
_chemical_formula_moiety     'C22 H17 N'
_chemical_formula_sum     'C22 H17 N'
_chemical_formula_iupac     'C22 H17 N'
_chemical_formula_weight     295.37
_chemical_melting_point     ?
_symmetry_cell_setting     Orthorhombic
_symmetry_space_group_name_H-M     'P 21 21 21'
_symmetry_space_group_name_Hall     P2ac2ab
loop_
    _symmetry_equiv_pos_as_xyz
    'x, y, z'
    '-x+1/2, -y, z+1/2'
    '-x, y+1/2, -z+1/2'
    'x+1/2, -y+1/2, -z'
_cell_length_a     7.7660(10)
_cell_length_b     9.8510(10)
_cell_length_c     20.756(2)
_cell_angle_alpha     90.00
_cell_angle_beta     90.00
_cell_angle_gamma     90.00
_cell_volume     1588.0(3)
_cell_formula_units_Z     4
_cell_measurement_reflns_used     803
_cell_measurement_theta_min     2.3
_cell_measurement_theta_max     24.5
_cell_measurement_temperature     294(2)
_exptl_crystal_description     block
_exptl_crystal_colour     colourless
_exptl_crystal_size_max     0.41
_exptl_crystal_size_mid     0.35
_exptl_crystal_size_min     0.30
_exptl_crystal_density_diffrn     1.235
_exptl_crystal_density_meas     ?
_exptl_crystal_density_method     'not measured'
_exptl_crystal_F_000     624
_exptl_absorpt_coefficient_mu     0.071
_exptl_absorpt_correction_type     multi-scan
_exptl_absorpt_process_details     '(SADABS; Sheldrick, 1996)'
_exptl_absorpt_correction_T_min     0.9713
_exptl_absorpt_correction_T_max     0.9789
_exptl_special_details
;
;
_diffrn_ambient_temperature     294(2)
_diffrn_radiation_type     MoK\a
_diffrn_radiation_wavelength     0.71073
_diffrn_radiation_source     'fine-focus sealed tube'
_diffrn_radiation_monochromator     graphite
_diffrn_measurement_device_type     'Bruker SMART CCD area-detector'
_diffrn_measurement_method     \w
_diffrn_detector_area_resol_mean     ?
_diffrn_reflns_number     8562
_diffrn_reflns_av_R_equivalents     0.0515
_diffrn_reflns_av_sigmaI/netI     0.0352
_diffrn_reflns_theta_min     1.96
_diffrn_reflns_theta_max     25.50
_diffrn_reflns_theta_full     25.50
_diffrn_measured_fraction_theta_max     0.998
_diffrn_measured_fraction_theta_full     0.998
_diffrn_reflns_limit_h_min     -8
_diffrn_reflns_limit_h_max     9
_diffrn_reflns_limit_k_min     -11
_diffrn_reflns_limit_k_max     11
_diffrn_reflns_limit_l_min     -25
_diffrn_reflns_limit_l_max     22
_diffrn_standards_number     0
_diffrn_standards_interval_count     .
_diffrn_standards_interval_time     .
_diffrn_standards_decay_%     ?
_refine_special_details
;
Refinement of <i>F</i>^2^ against ALL reflections. The weighted <i>R</i>-factor
<i>wR</i> and goodness of fit <i>S</i> are based on <i>F</i>^2^, conventional
<i>R</i>-factors <i>R</i> are based on <i>F</i>, with <i>F</i> set to zero for
negative <i>F</i>^2^. The threshold expression of <i>F</i>^2^ >
\s(<i>F</i>^2^) is used only for calculating <i>R</i>-factors(gt) <i>etc</i>.
and is not relevant to the choice of reflections for refinement.
<i>R</i>-factors based on <i>F</i>^2^ are statistically about twice as large
as those based on <i>F</i>, and <i>R</i>- factors based on ALL data will be
even larger.
;
_reflns_number_total     1720
_reflns_number_gt     1302
_reflns_threshold_expression     I>2\s(I)
_refine_ls_structure_factor_coef     Fsqd
_refine_ls_matrix_type     full
_refine_ls_R_factor_all     0.0611
_refine_ls_R_factor_gt     0.0431
_refine_ls_wR_factor_gt     0.1070
_refine_ls_wR_factor_ref     0.1199
_refine_ls_goodness_of_fit_ref     1.037
_refine_ls_restrained_S_all     1.037
_refine_ls_number_reflns     1720
_refine_ls_number_parameters     210
_refine_ls_number_restraints     0
_refine_ls_number_constraints     67
_refine_ls_hydrogen_treatment     constr
_refine_ls_weighting_scheme     calc
_refine_ls_weighting_details
                 'calc w=1/[\s^2^(Fo^2^)+(0.0684P)^2^] where P=(Fo^2^+2Fc^2^)/3'
_atom_sites_solution_hydrogens     difmap
_atom_sites_solution_primary     direct
_atom_sites_solution_secondary     difmap
_refine_ls_shift/su_max     0.000
_refine_ls_shift/su_mean     0.000
_refine_diff_density_max     0.167
_refine_diff_density_min     -0.136
_refine_ls_extinction_method     'SHELXL97 (Sheldrick, 2008)'
_refine_ls_extinction_coef     0.009(2)
_refine_ls_abs_structure_details     ?
_refine_ls_abs_structure_Flack     .
loop_
    _atom_type_symbol
    _atom_type_description
    _atom_type_scat_dispersion_real
    _atom_type_scat_dispersion_imag
    _atom_type_scat_source
    'C' 'C' 0.0033 0.0000
                         'International Tables Vol C Tables 4.2.6.8 and 6.1.1.4'
    'H' 'H' 0.0000 0.0000
                         'International Tables Vol C Tables 4.2.6.8 and 6.1.1.4'
    'N' 'N' 0.0061 0.0000
                         'International Tables Vol C Tables 4.2.6.8 and 6.1.1.4'
_computing_data_collection     'SMART (Bruker, 1998)'
_computing_cell_refinement     'SMART (Bruker, 1998)'
_computing_data_reduction     'SAINT (Bruker, 1998)'
_computing_structure_solution     'SHELXS97 (Sheldrick, 2008)'
_computing_structure_refinement     'SHELXL97 (Sheldrick, 2008)'
_computing_molecular_graphics     'SHELXTL (Sheldrick, 2008)'
_computing_publication_material     'SHELXTL (Sheldrick, 2008)'
loop_
    _atom_site_type_symbol
    _atom_site_label
    _atom_site_fract_x
    _atom_site_fract_y
    _atom_site_fract_z
    _atom_site_U_iso_or_equiv
    _atom_site_adp_type
    _atom_site_calc_flag
    _atom_site_refinement_flags
    _atom_site_occupancy
    _atom_site_disorder_assembly
    _atom_site_disorder_group
    N N1 0.8369(3) 0.4866(3) 0.14992(11) 0.0493(6) Uani d . 1 . .
    C C1 0.6966(4) 0.5970(3) 0.34443(12) 0.0453(7) Uani d . 1 . .
    C C2 0.7800(4) 0.5422(3) 0.39763(13) 0.0538(8) Uani d . 1 . .
    H H2 0.8605 0.4733 0.3920 0.065 Uiso calc R 1 . .
    C C3 0.7440(5) 0.5893(4) 0.45891(14) 0.0640(9) Uani d . 1 . .
    H H3 0.7997 0.5513 0.4942 0.077 Uiso calc R 1 . .
    C C4 0.6258(5) 0.6926(4) 0.46804(14) 0.0678(10) Uani d . 1 . .
    H H4 0.6016 0.7238 0.5093 0.081 Uiso calc R 1 . .
    C C5 0.5439(5) 0.7489(3) 0.41549(13) 0.0621(9) Uani d . 1 . .
    H H5 0.4649 0.8188 0.4214 0.074 Uiso calc R 1 . .
    C C6 0.5788(4) 0.7021(3) 0.35440(13) 0.0493(7) Uani d . 1 . .
    H H6 0.5232 0.7409 0.3193 0.059 Uiso calc R 1 . .
    C C7 0.8147(4) 0.7190(3) 0.11564(12) 0.0448(7) Uani d . 1 . .
    C C8 0.9118(4) 0.6959(3) 0.06060(13) 0.0562(8) Uani d . 1 . .
    H H8 0.9718 0.6147 0.0562 0.067 Uiso calc R 1 . .
    C C9 0.9206(5) 0.7918(3) 0.01228(14) 0.0647(9) Uani d . 1 . .
    H H9 0.9870 0.7750 -0.0242 0.078 Uiso calc R 1 . .
    C C10 0.8318(5) 0.9124(3) 0.01757(15) 0.0638(9) Uani d . 1 . .
    H H10 0.8375 0.9767 -0.0152 0.077 Uiso calc R 1 . .
    C C11 0.7347(4) 0.9371(3) 0.07175(14) 0.0592(9) Uani d . 1 . .
    H H11 0.6745 1.0182 0.0758 0.071 Uiso calc R 1 . .
    C C12 0.7268(4) 0.8410(3) 0.12009(13) 0.0524(8) Uani d . 1 . .
    H H12 0.6608 0.8586 0.1565 0.063 Uiso calc R 1 . .
    C C13 0.7370(3) 0.5530(3) 0.27752(13) 0.0434(7) Uani d . 1 . .
    C C14 0.7596(3) 0.4139(3) 0.25973(13) 0.0448(7) Uani d . 1 . .
    C C15 0.7277(4) 0.3018(3) 0.30025(13) 0.0492(7) Uani d . 1 . .
    H H15 0.6855 0.3175 0.3415 0.059 Uiso calc R 1 . .
    C C16 0.7564(4) 0.1704(3) 0.28110(15) 0.0522(8) Uani d . 1 . .
    C C17 0.8282(4) 0.1481(3) 0.22001(14) 0.0559(8) Uani d . 1 . .
    H H17 0.8570 0.0602 0.2077 0.067 Uiso calc R 1 . .
    C C18 0.8566(4) 0.2523(3) 0.17834(14) 0.0545(8) Uani d . 1 . .
    H H18 0.9014 0.2342 0.1377 0.065 Uiso calc R 1 . .
    C C19 0.8189(4) 0.3880(3) 0.19587(13) 0.0454(7) Uani d . 1 . .
    C C20 0.8015(4) 0.6132(3) 0.16636(13) 0.0447(7) Uani d . 1 . .
    C C21 0.7571(4) 0.6497(3) 0.23033(12) 0.0472(7) Uani d . 1 . .
    H H21 0.7413 0.7407 0.2406 0.057 Uiso calc R 1 . .
    C C22 0.7120(5) 0.0522(3) 0.32401(16) 0.0677(10) Uani d . 1 . .
    H H22A 0.6644 0.0853 0.3637 0.102 Uiso calc R 1 . .
    H H22B 0.8141 0.0007 0.3329 0.102 Uiso calc R 1 . .
    H H22C 0.6291 -0.0046 0.3028 0.102 Uiso calc R 1 . .
loop_
    _atom_site_aniso_label
    _atom_site_aniso_U_11
    _atom_site_aniso_U_22
    _atom_site_aniso_U_33
    _atom_site_aniso_U_12
    _atom_site_aniso_U_13
    _atom_site_aniso_U_23
    N1 0.0537(14) 0.0477(15) 0.0465(14) 0.0033(13) 0.0026(11) -0.0044(11)
    C1 0.0542(16) 0.0405(15) 0.0412(15) -0.0047(14) -0.0011(13) -0.0024(13)
    C2 0.0665(19) 0.0507(18) 0.0444(16) -0.0062(16) -0.0071(14) -0.0017(13)
    C3 0.086(2) 0.062(2) 0.0436(16) -0.012(2) -0.0136(16) -0.0016(16)
    C4 0.094(3) 0.068(2) 0.0423(17) -0.014(2) 0.0028(17) -0.0100(16)
    C5 0.076(2) 0.0515(19) 0.0586(18) -0.0029(18) 0.0090(17) -0.0136(17)
    C6 0.0576(17) 0.0474(17) 0.0429(15) -0.0015(16) 0.0037(13) -0.0029(14)
    C7 0.0497(16) 0.0444(17) 0.0404(14) 0.0003(14) -0.0010(13) -0.0034(13)
    C8 0.0662(19) 0.0513(19) 0.0512(17) 0.0081(17) 0.0083(15) -0.0005(15)
    C9 0.084(2) 0.064(2) 0.0465(17) 0.002(2) 0.0151(16) 0.0002(17)
    C10 0.092(2) 0.052(2) 0.0480(18) -0.004(2) -0.0054(18) 0.0059(16)
    C11 0.075(2) 0.0471(18) 0.0557(18) 0.0086(18) -0.0039(16) 0.0001(15)
    C12 0.0601(17) 0.0519(18) 0.0451(15) 0.0038(16) 0.0013(14) -0.0036(15)
    C13 0.0448(16) 0.0426(16) 0.0428(14) -0.0009(14) -0.0007(13) -0.0007(13)
    C14 0.0447(16) 0.0441(16) 0.0455(15) 0.0025(14) -0.0010(12) -0.0017(13)
    C15 0.0521(17) 0.0498(18) 0.0458(15) -0.0017(15) -0.0033(13) 0.0019(13)
    C16 0.0533(18) 0.0454(18) 0.0579(17) 0.0014(15) -0.0086(15) 0.0009(15)
    C17 0.0617(18) 0.0445(18) 0.0616(19) 0.0077(16) -0.0076(16) -0.0066(16)
    C18 0.0588(18) 0.0524(19) 0.0522(18) 0.0091(17) 0.0026(14) -0.0061(17)
    C19 0.0471(15) 0.0438(17) 0.0453(15) 0.0023(14) 0.0005(13) -0.0021(13)
    C20 0.0452(15) 0.0453(17) 0.0437(15) -0.0013(14) -0.0009(12) -0.0006(13)
    C21 0.0549(17) 0.0417(16) 0.0451(15) 0.0032(14) 0.0004(14) -0.0040(14)
    C22 0.079(2) 0.0488(19) 0.076(2) -0.0005(18) -0.0066(19) 0.0077(18)
_geom_special_details
;
All e.s.d.'s (except the e.s.d. in the dihedral angle between two l.s. planes)
are estimated using the full covariance matrix. The cell e.s.d.'s are taken
into account individually in the estimation of e.s.d.'s in distances, angles
and torsion angles; correlations between e.s.d.'s in cell parameters are only
used when they are defined by crystal symmetry. An approximate (isotropic)
treatment of cell e.s.d.'s is used for estimating e.s.d.'s involving l.s.
planes.
;
loop_
    _geom_bond_atom_site_label_1
    _geom_bond_atom_site_label_2
    _geom_bond_site_symmetry_2
    _geom_bond_distance
    _geom_bond_publ_flag
    N1 C20 . 1.322(4) ?
    N1 C19 . 1.369(3) ?
    C1 C2 . 1.390(4) ?
    C1 C6 . 1.396(4) ?
    C1 C13 . 1.489(4) ?
    C2 C3 . 1.383(4) ?
    C2 H2 . 0.9300 ?
    C3 C4 . 1.384(5) ?
    C3 H3 . 0.9300 ?
    C4 C5 . 1.379(4) ?
    C4 H4 . 0.9300 ?
    C5 C6 . 1.376(3) ?
    C5 H5 . 0.9300 ?
    C6 H6 . 0.9300 ?
    C7 C12 . 1.385(4) ?
    C7 C8 . 1.388(4) ?
    C7 C20 . 1.485(4) ?
    C8 C9 . 1.380(4) ?
    C8 H8 . 0.9300 ?
    C9 C10 . 1.378(5) ?
    C9 H9 . 0.9300 ?
    C10 C11 . 1.376(4) ?
    C10 H10 . 0.9300 ?
    C11 C12 . 1.381(4) ?
    C11 H11 . 0.9300 ?
    C12 H12 . 0.9300 ?
    C13 C21 . 1.375(4) ?
    C13 C14 . 1.430(4) ?
    C14 C15 . 1.410(4) ?
    C14 C19 . 1.426(3) ?
    C15 C16 . 1.373(4) ?
    C15 H15 . 0.9300 ?
    C16 C17 . 1.403(4) ?
    C16 C22 . 1.506(4) ?
    C17 C18 . 1.361(4) ?
    C17 H17 . 0.9300 ?
    C18 C19 . 1.416(4) ?
    C18 H18 . 0.9300 ?
    C20 C21 . 1.418(4) ?
    C21 H21 . 0.9300 ?
    C22 H22A . 0.9600 ?
    C22 H22B . 0.9600 ?
    C22 H22C . 0.9600 ?
loop_
    _geom_angle_atom_site_label_1
    _geom_angle_atom_site_label_2
    _geom_angle_atom_site_label_3
    _geom_angle_site_symmetry_1
    _geom_angle_site_symmetry_3
    _geom_angle
    _geom_angle_publ_flag
    C20 N1 C19 . . 118.0(2) ?
    C2 C1 C6 . . 118.4(3) ?
    C2 C1 C13 . . 122.0(3) ?
    C6 C1 C13 . . 119.5(2) ?
    C3 C2 C1 . . 120.4(3) ?
    C3 C2 H2 . . 119.8 ?
    C1 C2 H2 . . 119.8 ?
    C2 C3 C4 . . 120.5(3) ?
    C2 C3 H3 . . 119.8 ?
    C4 C3 H3 . . 119.8 ?
    C5 C4 C3 . . 119.6(3) ?
    C5 C4 H4 . . 120.2 ?
    C3 C4 H4 . . 120.2 ?
    C6 C5 C4 . . 120.2(3) ?
    C6 C5 H5 . . 119.9 ?
    C4 C5 H5 . . 119.9 ?
    C5 C6 C1 . . 120.9(3) ?
    C5 C6 H6 . . 119.5 ?
    C1 C6 H6 . . 119.5 ?
    C12 C7 C8 . . 117.7(3) ?
    C12 C7 C20 . . 121.8(2) ?
    C8 C7 C20 . . 120.4(3) ?
    C9 C8 C7 . . 120.9(3) ?
    C9 C8 H8 . . 119.6 ?
    C7 C8 H8 . . 119.6 ?
    C10 C9 C8 . . 120.5(3) ?
    C10 C9 H9 . . 119.7 ?
    C8 C9 H9 . . 119.7 ?
    C11 C10 C9 . . 119.4(3) ?
    C11 C10 H10 . . 120.3 ?
    C9 C10 H10 . . 120.3 ?
    C10 C11 C12 . . 119.8(3) ?
    C10 C11 H11 . . 120.1 ?
    C12 C11 H11 . . 120.1 ?
    C11 C12 C7 . . 121.6(3) ?
    C11 C12 H12 . . 119.2 ?
    C7 C12 H12 . . 119.2 ?
    C21 C13 C14 . . 117.8(2) ?
    C21 C13 C1 . . 119.1(3) ?
    C14 C13 C1 . . 123.1(2) ?
    C15 C14 C19 . . 118.1(3) ?
    C15 C14 C13 . . 125.1(2) ?
    C19 C14 C13 . . 116.8(3) ?
    C16 C15 C14 . . 122.5(3) ?
    C16 C15 H15 . . 118.8 ?
    C14 C15 H15 . . 118.8 ?
    C15 C16 C17 . . 118.3(3) ?
    C15 C16 C22 . . 121.4(3) ?
    C17 C16 C22 . . 120.3(3) ?
    C18 C17 C16 . . 121.4(3) ?
    C18 C17 H17 . . 119.3 ?
    C16 C17 H17 . . 119.3 ?
    C17 C18 C19 . . 121.0(3) ?
    C17 C18 H18 . . 119.5 ?
    C19 C18 H18 . . 119.5 ?
    N1 C19 C18 . . 118.0(2) ?
    N1 C19 C14 . . 123.6(3) ?
    C18 C19 C14 . . 118.3(3) ?
    N1 C20 C21 . . 122.1(3) ?
    N1 C20 C7 . . 117.7(2) ?
    C21 C20 C7 . . 120.2(3) ?
    C13 C21 C20 . . 121.3(3) ?
    C13 C21 H21 . . 119.4 ?
    C20 C21 H21 . . 119.4 ?
    C16 C22 H22A . . 109.5 ?
    C16 C22 H22B . . 109.5 ?
    H22A C22 H22B . . 109.5 ?
    C16 C22 H22C . . 109.5 ?
    H22A C22 H22C . . 109.5 ?
    H22B C22 H22C . . 109.5 ?
loop_
    _geom_torsion_atom_site_label_1
    _geom_torsion_atom_site_label_2
    _geom_torsion_atom_site_label_3
    _geom_torsion_atom_site_label_4
    _geom_torsion_site_symmetry_1
    _geom_torsion_site_symmetry_2
    _geom_torsion_site_symmetry_3
    _geom_torsion_site_symmetry_4
    _geom_torsion
    _geom_torsion_publ_flag
    C6 C1 C2 C3 . . . . 1.2(4) ?
    C13 C1 C2 C3 . . . . 177.5(3) ?
    C1 C2 C3 C4 . . . . -0.6(5) ?
    C2 C3 C4 C5 . . . . -0.2(5) ?
    C3 C4 C5 C6 . . . . 0.4(5) ?
    C4 C5 C6 C1 . . . . 0.2(5) ?
    C2 C1 C6 C5 . . . . -1.0(4) ?
    C13 C1 C6 C5 . . . . -177.3(3) ?
    C12 C7 C8 C9 . . . . 0.3(4) ?
    C20 C7 C8 C9 . . . . 178.0(3) ?
    C7 C8 C9 C10 . . . . -0.5(5) ?
    C8 C9 C10 C11 . . . . 0.4(5) ?
    C9 C10 C11 C12 . . . . -0.1(5) ?
    C10 C11 C12 C7 . . . . 0.0(5) ?
    C8 C7 C12 C11 . . . . -0.1(4) ?
    C20 C7 C12 C11 . . . . -177.7(3) ?
    C2 C1 C13 C21 . . . . -135.1(3) ?
    C6 C1 C13 C21 . . . . 41.1(4) ?
    C2 C1 C13 C14 . . . . 43.6(4) ?
    C6 C1 C13 C14 . . . . -140.2(3) ?
    C21 C13 C14 C15 . . . . -173.5(3) ?
    C1 C13 C14 C15 . . . . 7.8(4) ?
    C21 C13 C14 C19 . . . . 6.3(4) ?
    C1 C13 C14 C19 . . . . -172.4(3) ?
    C19 C14 C15 C16 . . . . 2.0(4) ?
    C13 C14 C15 C16 . . . . -178.1(3) ?
    C14 C15 C16 C17 . . . . 3.2(4) ?
    C14 C15 C16 C22 . . . . -176.6(3) ?
    C15 C16 C17 C18 . . . . -5.1(5) ?
    C22 C16 C17 C18 . . . . 174.6(3) ?
    C16 C17 C18 C19 . . . . 1.8(5) ?
    C20 N1 C19 C18 . . . . 179.9(3) ?
    C20 N1 C19 C14 . . . . 1.8(4) ?
    C17 C18 C19 N1 . . . . -174.7(3) ?
    C17 C18 C19 C14 . . . . 3.5(5) ?
    C15 C14 C19 N1 . . . . 172.8(3) ?
    C13 C14 C19 N1 . . . . -7.1(4) ?
    C15 C14 C19 C18 . . . . -5.3(4) ?
    C13 C14 C19 C18 . . . . 174.8(3) ?
    C19 N1 C20 C21 . . . . 4.1(4) ?
    C19 N1 C20 C7 . . . . -177.7(2) ?
    C12 C7 C20 N1 . . . . 157.1(3) ?
    C8 C7 C20 N1 . . . . -20.5(4) ?
    C12 C7 C20 C21 . . . . -24.7(4) ?
    C8 C7 C20 C21 . . . . 157.8(3) ?
    C14 C13 C21 C20 . . . . -1.0(4) ?
    C1 C13 C21 C20 . . . . 177.8(2) ?
    N1 C20 C21 C13 . . . . -4.6(4) ?
    C7 C20 C21 C13 . . . . 177.2(3) ?
loop_
    _geom_hbond_atom_site_label_D
    _geom_hbond_atom_site_label_H
    _geom_hbond_atom_site_label_A
    _geom_hbond_site_symmetry_A
    _geom_hbond_distance_DH
    _geom_hbond_distance_HA
    _geom_hbond_distance_DA
    _geom_hbond_angle_DHA
    C6 H6 Cg3 4_655 0.93 2.75 3.551(3) 145
    C11 H11 Cg2 4_655 0.93 2.92 3.726(3) 146
