# Supplementary material for: 6-Methyl-2,4-diphenyl­quinoline
Source: Acta Crystallogr Sect E Struct Rep Online. 2008 Jun 7;64(Pt 7):o1187. doi: 10.1107/S1600536808015651 (PMC2961894; doi:10.1107/S1600536808015651)
Supplement: Supplementary file 2 [file e-64-o1187-Isup2.hkl]

# 
# h,k,l, Fc-squared, Fo-squared, sigma(Fo-squared) and status flag 
# 
data_I
_shelx_title ' p212121 in P2(1)2(1)2(1)' 
_shelx_refln_list_code          4 
_shelx_F_calc_maximum      212.28 
_exptl_crystal_F_000       624.00 
_reflns_d_resolution_high  0.8255 
 
loop_ 
 _symmetry_equiv_pos_as_xyz 
 'x, y, z' 
 '-x+1/2, -y, z+1/2' 
 '-x, y+1/2, -z+1/2' 
 'x+1/2, -y+1/2, -z' 
 
_cell_length_a     7.7660 
_cell_length_b     9.8514 
_cell_length_c    20.7563 
_cell_angle_alpha  90.000 
_cell_angle_beta   90.000 
_cell_angle_gamma  90.000 
 
_shelx_F_squared_multiplier     1.000 
 
loop_ 
 _refln_index_h 
 _refln_index_k 
 _refln_index_l 
 _refln_F_squared_calc 
 _refln_F_squared_meas 
 _refln_F_squared_sigma 
 _refln_observed_status 
   2   0   0    45062.96    51887.46    415.20 o 
   4   0   0     1488.19     1520.51     20.15 o 
   6   0   0      174.97      202.97      6.78 o 
   8   0   0        0.69       -2.43      4.52 o 
   1   1   0     6137.44     5988.20     65.27 o 
   2   1   0      900.81      828.32      8.16 o 
   3   1   0      697.96      645.81      8.49 o 
   4   1   0        0.89        1.05      1.04 o 
   5   1   0       75.98       63.53      2.67 o 
   6   1   0       13.00        8.95      1.87 o 
   7   1   0        0.93        1.36      2.14 o 
   8   1   0       18.41       16.55      7.55 o 
   0   2   0     1555.51     1527.73     19.24 o 
   1   2   0      196.80      182.33      7.50 o 
   2   2   0     5063.82     4957.29    119.53 o 
   3   2   0       19.90       17.19      1.84 o 
   4   2   0      313.57      348.46      4.80 o 
   5   2   0       52.81       53.18      3.28 o 
   6   2   0       54.02       47.50      5.88 o 
   7   2   0       12.63       10.03      2.34 o 
   8   2   0        3.23        6.02      3.44 o 
   1   3   0      232.92      234.94      4.84 o 
   2   3   0       43.66       31.77      7.50 o 
   3   3   0      126.46      116.26      4.63 o 
   4   3   0      205.04      226.87      6.79 o 
   5   3   0       14.73       15.27      2.21 o 
   6   3   0       44.62       51.97      3.78 o 
   7   3   0        1.08        3.14      2.54 o 
   8   3   0       15.57       13.39      3.75 o 
   0   4   0        0.41        1.58      1.47 o 
   1   4   0       32.62       37.41      2.89 o 
   2   4   0     2040.19     2062.84     34.87 o 
   3   4   0     1012.19     1049.44     20.14 o 
   4   4   0      421.15      433.65     11.69 o 
   5   4   0      516.77      547.80     18.01 o 
   6   4   0        2.60        1.52      2.00 o 
   7   4   0       25.40       30.59      3.93 o 
   8   4   0        0.02        1.00      2.84 o 
   1   5   0        0.23       -0.06      1.11 o 
   2   5   0        5.28        5.10      1.53 o 
   3   5   0      655.54      666.85     14.95 o 
   4   5   0      213.37      218.32     15.74 o 
   5   5   0       98.10      107.25      7.31 o 
   6   5   0       12.98       10.39      3.02 o 
   7   5   0        0.09        0.50      3.50 o 
   8   5   0        0.99        3.24      3.71 o 
   0   6   0      277.90      300.25     14.58 o 
   1   6   0      109.70      125.07      5.26 o 
   2   6   0       31.14       36.69      4.31 o 
   3   6   0        3.32        4.36      2.34 o 
   4   6   0       42.25       38.27      5.51 o 
   5   6   0       42.92       39.27      5.42 o 
   6   6   0        6.23        5.53      3.00 o 
   7   6   0        0.27       -3.74      2.95 o 
   8   6   0        4.60        0.43      3.77 o 
   1   7   0      229.48      244.32      8.69 o 
   2   7   0       35.87       35.94      4.62 o 
   3   7   0       21.57       17.59      5.10 o 
   4   7   0        0.22        0.77      2.31 o 
   5   7   0       43.81       38.72      5.61 o 
   6   7   0       18.63       14.64      6.32 o 
   7   7   0       10.90       11.02      4.42 o 
   0   8   0      141.02      141.00     12.53 o 
   1   8   0       64.56       63.61      9.43 o 
   2   8   0      101.89      116.93      9.92 o 
   3   8   0       30.65       21.31      5.42 o 
   4   8   0       97.06       93.98     16.26 o 
   5   8   0        1.78        1.04      3.46 o 
   6   8   0      205.40      232.64     15.34 o 
   1   9   0      418.73      469.00     18.32 o 
   2   9   0       65.37       83.23      9.44 o 
   3   9   0       55.82       53.24      8.24 o 
   4   9   0        0.33       -1.37      3.03 o 
   5   9   0        3.41        5.63      4.63 o 
   6   9   0        1.60       -2.66      7.13 o 
   0  10   0        7.03       10.33      6.20 o 
   1  10   0        1.57        5.11      3.83 o 
   2  10   0       19.58       23.11      6.77 o 
   3  10   0        2.44        4.59      4.18 o 
   4  10   0       56.67       78.44     10.72 o 
   5  10   0        7.97        6.51      5.47 o 
   1  11   0        8.50       13.64      5.73 o 
   2  11   0        8.71        5.38      4.70 o 
   3  11   0        0.92        1.86      4.23 o 
   1   0   1      284.64      238.62      2.77 o 
   2   0   1    14132.55    13852.08     74.84 o 
   3   0   1     2303.78     2234.87     15.92 o 
   4   0   1        7.05        6.57      1.39 o 
   5   0   1       49.73       60.87      4.44 o 
   6   0   1        7.73        5.32      1.88 o 
   7   0   1       77.68       90.90      5.92 o 
   8   0   1        3.43        4.22      3.01 o 
   9   0   1       28.87       54.47     11.66 o 
   0   1   1      300.91      261.72      6.44 o 
   1   1   1      151.95      143.64      4.10 o 
   2   1   1     1366.04     1213.70     14.82 o 
   3   1   1      212.34      200.96      2.48 o 
   4   1   1      457.63      404.33      4.14 o 
   5   1   1      189.28      190.64      3.86 o 
   6   1   1       44.09       45.59      2.35 o 
   7   1   1        4.84        4.72      1.69 o 
   8   1   1        2.16        5.50      2.14 o 
   9   1   1       17.49       19.58      5.72 o 
   0   2   1     4556.92     4492.58    181.82 o 
   1   2   1     5792.35     5639.74     95.47 o 
   2   2   1     2838.88     2647.35     16.62 o 
   3   2   1      453.58      415.05      4.45 o 
   4   2   1      372.53      379.12      4.59 o 
   5   2   1       37.19       37.12      2.13 o 
   6   2   1       15.66       18.13      1.79 o 
   7   2   1        8.31        7.30      1.69 o 
   8   2   1       12.81        5.34      2.67 o 
   9   2   1        1.71        0.91      4.43 o 
   0   3   1       75.27       65.05      4.01 o 
   1   3   1      570.13      577.37      7.49 o 
   2   3   1      704.11      661.22     15.41 o 
   3   3   1      708.47      685.81      9.26 o 
   4   3   1       60.66       55.64      2.76 o 
   5   3   1       20.59       19.64      1.77 o 
   6   3   1        5.12        4.80      1.35 o 
   7   3   1       69.22       71.41      3.66 o 
   8   3   1        5.61        8.21      2.46 o 
   9   3   1       12.70        7.79      5.93 o 
   0   4   1       49.63       46.75      3.01 o 
   1   4   1     1586.47     1639.36     19.95 o 
   2   4   1      327.34      332.66      4.76 o 
   3   4   1      935.29      932.37     26.55 o 
   4   4   1      252.95      234.46      6.63 o 
   5   4   1       34.26       37.58      2.88 o 
   6   4   1        2.43        0.92      1.30 o 
   7   4   1       31.50       26.74      2.78 o 
   8   4   1        1.71        2.68      2.12 o 
   0   5   1      217.25      222.09      6.63 o 
   1   5   1      172.87      179.07      4.08 o 
   2   5   1        2.57        3.95      1.21 o 
   3   5   1      125.47      127.04      4.86 o 
   4   5   1       33.60       30.87      3.17 o 
   5   5   1       56.56       54.89      4.03 o 
   6   5   1       30.31       32.82      3.28 o 
   7   5   1        8.74        5.85      2.60 o 
   8   5   1       13.79       15.85      4.02 o 
   0   6   1       78.75       76.95      4.66 o 
   1   6   1      141.25      141.13      4.59 o 
   2   6   1       49.78       53.87      3.24 o 
   3   6   1        1.35        0.64      1.30 o 
   4   6   1       27.00       21.58      2.80 o 
   5   6   1       28.83       27.00      4.01 o 
   6   6   1       45.03       43.71      4.14 o 
   7   6   1        7.02        6.00      3.17 o 
   8   6   1        0.47        0.34      3.08 o 
   0   7   1       58.62       54.98      5.58 o 
   1   7   1        4.99        6.03      1.50 o 
   2   7   1        9.99        8.73      2.27 o 
   3   7   1       13.43       11.94      2.44 o 
   4   7   1       26.37       18.99      4.07 o 
   5   7   1        4.27        5.23      2.33 o 
   6   7   1       15.78       10.39      3.03 o 
   7   7   1       18.54       15.46      3.38 o 
   0   8   1       61.17       58.70      5.50 o 
   1   8   1       47.95       48.42      4.65 o 
   2   8   1      132.50      141.01      9.47 o 
   3   8   1      242.68      270.55     15.43 o 
   4   8   1      105.74      102.18      6.49 o 
   5   8   1       39.87       48.68      4.99 o 
   6   8   1       37.82       42.91      5.54 o 
   0   9   1       73.62       83.18      8.27 o 
   1   9   1       10.79        5.02      2.73 o 
   2   9   1       25.39       33.42      4.36 o 
   3   9   1      142.59      169.21      9.12 o 
   4   9   1       25.54       18.86      5.01 o 
   5   9   1      108.42      118.56      8.55 o 
   6   9   1        2.16        0.45      3.09 o 
   0  10   1        0.73       -1.80      3.32 o 
   1  10   1       30.99       27.54      4.29 o 
   2  10   1       76.89       91.13      7.31 o 
   3  10   1       27.13       26.48      5.80 o 
   4  10   1       12.88        5.03      3.47 o 
   5  10   1        4.22        9.22      3.63 o 
   0  11   1        0.60        3.58      4.19 o 
   1  11   1        2.77        1.46      3.40 o 
   2  11   1       21.12       24.11      4.72 o 
   3  11   1       17.52       10.77      3.92 o 
   0   0   2     4143.37     4008.91     59.12 o 
   1   0   2      636.67      584.58      6.71 o 
   2   0   2    10961.62    10747.60     63.61 o 
   3   0   2       20.83       22.69      1.62 o 
   4   0   2     1053.25     1093.91     20.27 o 
   5   0   2      706.35      759.70     18.46 o 
   6   0   2        2.27        0.80      1.44 o 
   7   0   2       75.58       85.05      6.40 o 
   8   0   2       14.35       13.00     10.27 o 
   9   0   2        2.80       12.37      7.03 o 
   0   1   2      543.45      477.07     19.92 o 
   1   1   2     4277.87     3960.09     53.28 o 
   2   1   2     2035.01     1817.72     10.51 o 
   3   1   2      823.82      761.95      7.20 o 
   4   1   2      347.89      325.44      4.08 o 
   5   1   2       60.54       53.82      2.15 o 
   6   1   2      153.48      148.05      4.31 o 
   7   1   2       34.69       37.36      3.06 o 
   8   1   2       18.66       18.85      3.79 o 
   9   1   2        5.21        9.14      4.01 o 
   0   2   2      324.25      299.30     14.12 o 
   1   2   2      947.04      888.36     13.74 o 
   2   2   2     2295.83     2094.79     33.43 o 
   3   2   2      545.17      517.79      5.11 o 
   4   2   2      199.40      180.10      3.38 o 
   5   2   2        6.32        4.34      1.25 o 
   6   2   2       87.01       93.26      3.49 o 
   7   2   2       10.59       11.22      1.80 o 
   8   2   2       30.21       39.17      4.95 o 
   9   2   2        2.44        0.64      3.65 o 
   0   3   2      366.83      399.07     11.95 o 
   1   3   2      658.10      612.83     14.76 o 
   2   3   2      127.02      127.36      3.47 o 
   3   3   2       74.84       75.51      2.57 o 
   4   3   2      289.34      309.83      4.84 o 
   5   3   2       50.73       50.10      2.83 o 
   6   3   2       25.19       26.00      2.39 o 
   7   3   2       14.50       14.32      2.02 o 
   8   3   2        0.74        2.56      2.41 o 
   9   3   2        6.42        5.90      3.57 o 
   0   4   2      968.00     1027.91     87.58 o 
   1   4   2      169.80      186.38      6.30 o 
   2   4   2      479.64      506.50      8.78 o 
   3   4   2      266.71      266.54      9.49 o 
   4   4   2      100.03       97.08      5.89 o 
   5   4   2      284.31      295.84      7.87 o 
   6   4   2       11.49       10.54      1.99 o 
   7   4   2       35.63       33.76      3.21 o 
   8   4   2        7.60        5.43      2.57 o 
   0   5   2       48.60       44.80      4.22 o 
   1   5   2      475.62      563.86      8.49 o 
   2   5   2       91.05       99.88      3.69 o 
   3   5   2      109.31      118.36      6.54 o 
   4   5   2        8.56        4.47      2.18 o 
   5   5   2       12.73       11.42      2.43 o 
   6   5   2       17.20       12.92      3.86 o 
   7   5   2        1.35        0.88      2.12 o 
   8   5   2        3.60        1.43      2.91 o 
   0   6   2      139.30      133.11      5.34 o 
   1   6   2       66.40       71.36      2.93 o 
   2   6   2       88.49       99.57      6.49 o 
   3   6   2       26.13       27.53      3.06 o 
   4   6   2      120.72      120.85      9.53 o 
   5   6   2       42.95       46.99      4.49 o 
   6   6   2        6.73        5.84      2.23 o 
   7   6   2        5.66        3.11      2.44 o 
   8   6   2        0.13       -3.00      2.73 o 
   0   7   2      164.08      162.98      6.97 o 
   1   7   2       97.35       90.15      3.84 o 
   2   7   2       44.58       41.94      6.22 o 
   3   7   2       62.74       71.80      7.40 o 
   4   7   2       66.47       77.48      5.40 o 
   5   7   2      184.45      186.46      9.35 o 
   6   7   2       15.95       15.17      3.00 o 
   7   7   2       25.72       19.55      3.77 o 
   0   8   2       67.77       69.16      5.97 o 
   1   8   2      256.99      282.66      7.41 o 
   2   8   2       60.30       59.90      4.90 o 
   3   8   2       39.01       40.99      4.27 o 
   4   8   2      101.74      109.49      9.44 o 
   5   8   2       12.29        9.86      2.78 o 
   6   8   2       34.17       32.96      4.60 o 
   0   9   2      132.39      124.55     12.40 o 
   1   9   2       95.58      113.01     12.12 o 
   2   9   2       79.48       91.38      6.15 o 
   3   9   2       82.14      102.00      6.75 o 
   4   9   2       23.26       27.48      4.90 o 
   5   9   2       14.46        6.06      2.99 o 
   6   9   2       10.52       16.67      4.21 o 
   0  10   2       60.85       65.46      9.84 o 
   1  10   2        1.30        5.07      2.47 o 
   2  10   2        7.21        7.53      3.10 o 
   3  10   2        5.92        3.16      2.68 o 
   4  10   2        4.23        3.10      2.99 o 
   5  10   2        0.72       -1.66      2.85 o 
   0  11   2        2.62        0.99      4.24 o 
   1  11   2        9.05        9.56      4.37 o 
   2  11   2        2.93        0.99      2.89 o 
   3  11   2       11.41        7.70      3.74 o 
   1   0   3      307.32      269.92      4.41 o 
   2   0   3     2693.15     2438.03     17.17 o 
   3   0   3        0.52        0.61      0.84 o 
   4   0   3     2058.30     1998.15     17.32 o 
   5   0   3       20.87       18.37      2.18 o 
   6   0   3      202.67      206.87      6.37 o 
   7   0   3        0.92        3.49      2.52 o 
   8   0   3        0.54       -3.25      3.04 o 
   9   0   3        0.24        4.64      5.77 o 
   0   1   3      253.61      215.91      6.91 o 
   1   1   3    11823.40    11842.52    170.11 o 
   2   1   3     3222.75     2924.54     27.85 o 
   3   1   3     1264.17     1254.00     10.81 o 
   4   1   3      927.89      891.61      7.25 o 
   5   1   3      285.25      305.20      4.42 o 
   6   1   3       53.63       58.34      2.84 o 
   7   1   3        7.50        7.17      2.05 o 
   8   1   3       25.26       31.46      6.17 o 
   9   1   3        5.50        9.13      3.90 o 
   0   2   3       46.50       45.96      2.71 o 
   1   2   3      419.97      393.47      5.36 o 
   2   2   3      537.42      484.74      7.09 o 
   3   2   3        2.74        1.78      0.64 o 
   4   2   3      130.92      122.19      2.61 o 
   5   2   3       19.47       20.20      1.84 o 
   6   2   3        4.34        4.30      1.46 o 
   7   2   3        0.89       -0.56      1.47 o 
   8   2   3       10.98       10.85      3.32 o 
   9   2   3        1.48        1.16      3.55 o 
   0   3   3        6.28        4.20      1.77 o 
   1   3   3      562.65      534.70     12.41 o 
   2   3   3      432.91      470.41      6.37 o 
   3   3   3     1028.37      993.53     15.45 o 
   4   3   3        2.23        6.13      1.26 o 
   5   3   3       86.34       85.99      3.66 o 
   6   3   3       82.99       96.94      3.99 o 
   7   3   3      129.79      155.65      6.54 o 
   8   3   3        6.30        5.47      2.64 o 
   9   3   3        9.08        7.87      3.93 o 
   0   4   3        2.73        1.62      1.49 o 
   1   4   3      455.02      453.46     14.14 o 
   2   4   3      302.95      333.55      5.49 o 
   3   4   3      749.91      717.06     21.01 o 
   4   4   3      213.24      213.12      6.84 o 
   5   4   3      165.41      170.89      5.87 o 
   6   4   3       44.66       42.36      4.18 o 
   7   4   3       33.60       24.46      3.13 o 
   8   4   3       14.66       19.61      3.31 o 
   0   5   3      747.63      815.96     29.50 o 
   1   5   3       55.56       53.30      3.08 o 
   2   5   3      253.59      292.91      7.14 o 
   3   5   3       95.75       93.39      5.28 o 
   4   5   3      169.82      184.18      7.14 o 
   5   5   3       91.26       91.32      5.39 o 
   6   5   3       39.80       35.65      3.35 o 
   7   5   3        1.79        1.79      2.07 o 
   8   5   3       14.79        8.34      2.94 o 
   0   6   3      191.12      226.72      7.95 o 
   1   6   3       37.67       36.51      2.65 o 
   2   6   3       34.68       36.13      3.24 o 
   3   6   3       36.75       29.70      3.60 o 
   4   6   3       38.79       33.04      3.86 o 
   5   6   3       13.26       15.82      2.77 o 
   6   6   3        9.98       11.14      2.57 o 
   7   6   3        2.13       -0.41      2.50 o 
   8   6   3        7.43        4.38      3.32 o 
   0   7   3      132.60      133.80      6.06 o 
   1   7   3       24.60       20.36      2.16 o 
   2   7   3       74.15       74.38      6.73 o 
   3   7   3        1.33       -0.49      1.55 o 
   4   7   3        0.57       -0.39      1.70 o 
   5   7   3        2.02        2.57      2.22 o 
   6   7   3       17.43       17.88      3.13 o 
   7   7   3       15.60       18.26      4.08 o 
   0   8   3      735.12      772.48     14.80 o 
   1   8   3      186.84      192.96      6.38 o 
   2   8   3      436.57      440.40     17.26 o 
   3   8   3       55.15       49.72      4.66 o 
   4   8   3      108.66      116.53      6.86 o 
   5   8   3       12.14        4.17      2.89 o 
   6   8   3       25.20       24.79      5.99 o 
   0   9   3        3.46        4.47      3.44 o 
   1   9   3      184.71      192.47      8.11 o 
   2   9   3       31.34       23.55      3.76 o 
   3   9   3      166.56      152.94      7.93 o 
   4   9   3        4.48        9.68      3.22 o 
   5   9   3       52.23       49.90      6.50 o 
   6   9   3       11.02        7.18      3.23 o 
   0  10   3       25.29       37.82     10.60 o 
   1  10   3       16.96       13.09      3.26 o 
   2  10   3       15.20       18.31      3.67 o 
   3  10   3        2.92        4.00      2.87 o 
   4  10   3       12.52       11.45      3.85 o 
   5  10   3        7.59        8.50      3.34 o 
   0  11   3       10.06        3.80      5.01 o 
   1  11   3        2.89        4.15      3.17 o 
   2  11   3        6.44        1.53      2.89 o 
   3  11   3       18.15       16.04      5.32 o 
   0   0   4      109.76       93.76      2.75 o 
   1   0   4      117.95      109.42      4.07 o 
   2   0   4      308.98      294.99      4.54 o 
   3   0   4      364.23      353.95      9.43 o 
   4   0   4      181.29      171.65      4.26 o 
   5   0   4      781.65      793.20     12.09 o 
   6   0   4      239.47      241.85      8.72 o 
   7   0   4      144.65      151.59     18.86 o 
   8   0   4      134.18      139.90     11.89 o 
   9   0   4        0.32       -1.92      4.29 o 
   0   1   4     5704.70     5621.97     51.42 o 
   1   1   4     3175.82     2959.80     41.47 o 
   2   1   4     2858.04     2623.41     23.55 o 
   3   1   4     1165.86     1085.21     10.89 o 
   4   1   4      561.46      557.30      5.52 o 
   5   1   4      448.90      482.65      5.65 o 
   6   1   4        5.91        4.63      1.41 o 
   7   1   4      166.86      187.97      7.53 o 
   8   1   4        4.71        4.73      2.87 o 
   9   1   4       31.20       24.76      4.86 o 
   0   2   4       55.92       53.97      3.39 o 
   1   2   4      170.41      159.12      5.05 o 
   2   2   4       60.41       54.75      3.19 o 
   3   2   4      121.76      141.00      3.66 o 
   4   2   4      142.56      145.47      3.40 o 
   5   2   4       42.66       47.02      2.50 o 
   6   2   4       28.32       32.07      2.54 o 
   7   2   4        8.04        7.89      2.07 o 
   8   2   4        1.26        0.25      2.55 o 
   9   2   4       14.71        9.05      4.56 o 
   0   3   4      929.32      916.84     47.50 o 
   1   3   4      418.12      374.74      6.04 o 
   2   3   4       11.22       11.75      1.18 o 
   3   3   4      165.53      160.97      3.71 o 
   4   3   4      183.91      185.63      4.31 o 
   5   3   4        8.13        8.92      1.78 o 
   6   3   4       25.38       28.41      2.56 o 
   7   3   4       31.43       35.73      3.49 o 
   8   3   4       23.65       23.73      3.74 o 
   0   4   4     1512.58     1481.08     24.15 o 
   1   4   4      170.88      186.43      4.70 o 
   2   4   4      552.85      594.03     14.09 o 
   3   4   4      187.29      204.18      5.00 o 
   4   4   4       80.35       83.91      4.19 o 
   5   4   4       15.46       17.15      2.37 o 
   6   4   4       41.71       49.52      3.77 o 
   7   4   4       11.90        8.92      2.46 o 
   8   4   4       30.09       28.80      3.97 o 
   0   5   4      404.85      438.34     20.43 o 
   1   5   4      301.23      372.31      8.04 o 
   2   5   4      137.63      166.59      4.42 o 
   3   5   4        2.08        5.05      2.55 o 
   4   5   4       49.13       42.04      4.55 o 
   5   5   4       48.11       54.05      4.45 o 
   6   5   4       30.27       29.05      3.35 o 
   7   5   4        8.07        8.58      2.65 o 
   8   5   4       34.73       35.21      4.26 o 
   0   6   4        2.92        5.72      2.28 o 
   1   6   4       16.85       10.73      2.11 o 
   2   6   4       74.63       81.93      4.50 o 
   3   6   4       54.49       56.00      5.05 o 
   4   6   4        4.45        3.32      2.16 o 
   5   6   4       24.41       21.43      3.47 o 
   6   6   4        4.09        2.74      2.71 o 
   7   6   4        2.87        0.21      2.65 o 
   0   7   4       33.62       36.47      4.56 o 
   1   7   4        0.65        1.37      1.58 o 
   2   7   4        4.65        5.77      2.10 o 
   3   7   4       40.29       35.00      4.61 o 
   4   7   4        4.35        3.06      2.25 o 
   5   7   4        2.63        3.61      2.37 o 
   6   7   4        5.90        4.33      2.90 o 
   7   7   4        5.15       10.21      3.68 o 
   0   8   4      109.28       96.51      6.50 o 
   1   8   4      697.67      764.42     11.86 o 
   2   8   4       16.74       11.89      2.94 o 
   3   8   4       84.36       90.50      6.01 o 
   4   8   4        2.43        3.28      2.23 o 
   5   8   4       25.85       19.92      3.77 o 
   6   8   4        0.56        0.50      2.76 o 
   0   9   4        2.06        2.97      2.54 o 
   1   9   4      131.68      121.81      7.42 o 
   2   9   4       18.84       13.24      3.03 o 
   3   9   4        9.14        3.42      2.84 o 
   4   9   4       36.85       34.74      4.63 o 
   5   9   4        4.62        3.23      2.84 o 
   0  10   4        0.57       -4.28      5.85 o 
   1  10   4        1.46        1.44      2.17 o 
   2  10   4        4.67        1.31      2.57 o 
   3  10   4       34.21       30.73      5.94 o 
   4  10   4        1.43       -1.64      2.71 o 
   0  11   4        1.10        6.40      4.60 o 
   1  11   4        0.85        1.66      3.04 o 
   2  11   4        1.40       -2.18      2.65 o 
   3  11   4        0.57        0.38      3.46 o 
   1   0   5       74.02       74.84      2.71 o 
   2   0   5     5016.20     4834.36     80.81 o 
   3   0   5      110.33       99.07      2.83 o 
   4   0   5     1571.82     1603.61     17.75 o 
   5   0   5       17.29       19.87      2.23 o 
   6   0   5       86.88       88.08      6.32 o 
   7   0   5       99.41      122.78     29.79 o 
   8   0   5       28.16       36.63     23.15 o 
   9   0   5        5.32        4.81      5.20 o 
   0   1   5       18.28       15.79      1.20 o 
   1   1   5      118.12      107.82      2.07 o 
   2   1   5      764.02      729.02      6.39 o 
   3   1   5      281.69      276.81      3.46 o 
   4   1   5      855.79      789.16      6.78 o 
   5   1   5       23.58       23.77      1.66 o 
   6   1   5      205.86      218.25      6.00 o 
   7   1   5       31.21       40.77      5.30 o 
   8   1   5       18.44       18.93      3.80 o 
   9   1   5       15.55       20.32      6.12 o 
   0   2   5       42.68       36.57      2.54 o 
   1   2   5      120.05      105.98      4.12 o 
   2   2   5       54.56       57.45      1.89 o 
   3   2   5      274.34      258.14      4.48 o 
   4   2   5       98.08       95.52      2.57 o 
   5   2   5       73.70       80.65      2.99 o 
   6   2   5      116.99      128.07      4.65 o 
   7   2   5       24.65       28.03      4.05 o 
   8   2   5       38.09       44.75      5.61 o 
   9   2   5        1.81       -2.21      3.16 o 
   0   3   5       38.48       44.07      3.09 o 
   1   3   5       41.75       36.82      2.24 o 
   2   3   5      118.54      113.13      3.17 o 
   3   3   5      178.31      166.13      5.16 o 
   4   3   5      171.59      164.22      5.09 o 
   5   3   5       29.13       30.29      2.69 o 
   6   3   5       41.45       39.50      3.36 o 
   7   3   5        6.80        4.82      2.27 o 
   8   3   5        0.10       -2.19      2.25 o 
   0   4   5     1435.11     1544.64     52.74 o 
   1   4   5      389.84      410.92     14.10 o 
   2   4   5      891.72      968.51     13.30 o 
   3   4   5      629.25      617.98     17.24 o 
   4   4   5      182.09      194.79      5.82 o 
   5   4   5       51.94       49.91      3.73 o 
   6   4   5       77.04       85.28      6.52 o 
   7   4   5       12.93        8.53      2.76 o 
   8   4   5        8.53       10.92      3.37 o 
   0   5   5       28.36       21.95      3.05 o 
   1   5   5      825.34      931.36     32.20 o 
   2   5   5       51.64       60.81      3.06 o 
   3   5   5       75.28       74.71      4.04 o 
   4   5   5      108.01      103.55      5.40 o 
   5   5   5        3.09        2.57      1.69 o 
   6   5   5       17.11       13.44      3.10 o 
   7   5   5        4.61        4.03      2.35 o 
   8   5   5       23.77       21.95      3.85 o 
   0   6   5        0.02       -1.09      1.89 o 
   1   6   5       66.57       69.27      5.66 o 
   2   6   5        5.36        4.64      2.00 o 
   3   6   5       38.25       47.38      5.03 o 
   4   6   5       41.18       40.79      4.53 o 
   5   6   5        3.13       -0.34      1.67 o 
   6   6   5       12.37        8.49      3.73 o 
   7   6   5        6.34        0.41      2.91 o 
   0   7   5       51.69       49.14      9.26 o 
   1   7   5      138.56      134.41      5.13 o 
   2   7   5      162.77      181.35      9.50 o 
   3   7   5       39.25       39.57      5.91 o 
   4   7   5        6.82        8.17      2.54 o 
   5   7   5        0.33        0.12      1.80 o 
   6   7   5        3.76        4.58      2.88 o 
   7   7   5        1.09        0.14      2.96 o 
   0   8   5      523.26      574.87     19.49 o 
   1   8   5      223.70      251.11     13.29 o 
   2   8   5      226.90      234.73     12.32 o 
   3   8   5       29.10       30.47      4.28 o 
   4   8   5       23.92       27.68      4.38 o 
   5   8   5       12.09        7.03      2.94 o 
   6   8   5       10.49        9.71      3.57 o 
   0   9   5       12.85        9.78      4.87 o 
   1   9   5       13.74        8.38      2.60 o 
   2   9   5       16.49        8.76      3.03 o 
   3   9   5       17.47       16.98      3.50 o 
   4   9   5        6.29        2.14      2.73 o 
   5   9   5       10.87       15.60      5.16 o 
   0  10   5        0.18        3.10      5.93 o 
   1  10   5       12.53       13.23      3.12 o 
   2  10   5        0.15        2.35      2.20 o 
   3  10   5       10.16        6.57      3.24 o 
   4  10   5        7.96        7.92      5.47 o 
   0  11   5        2.46       -1.07      4.08 o 
   1  11   5       10.84        7.66      3.43 o 
   2  11   5        9.50        9.35      3.21 o 
   3  11   5        7.52        4.42      3.50 o 
   0   0   6     1237.83     1115.88     19.26 o 
   1   0   6      792.69      766.17      9.87 o 
   2   0   6       21.67       23.31      2.32 o 
   3   0   6     1927.56     1929.32     15.74 o 
   4   0   6     1581.90     1619.01     20.81 o 
   5   0   6      193.57      190.83      5.01 o 
   6   0   6      413.81      421.73     12.78 o 
   7   0   6       79.23       79.81      9.06 o 
   8   0   6       92.73       96.05     10.70 o 
   9   0   6       29.23       34.57      7.95 o 
   0   1   6      288.26      277.29      7.31 o 
   1   1   6        2.15        0.90      0.60 o 
   2   1   6      264.42      253.03      3.48 o 
   3   1   6      202.74      208.50      3.50 o 
   4   1   6        4.30        2.95      0.91 o 
   5   1   6      264.30      284.30      4.60 o 
   6   1   6       76.22       68.19      4.27 o 
   7   1   6       74.26       70.38      5.37 o 
   8   1   6        7.73        9.50      3.23 o 
   9   1   6       25.24       21.95      4.75 o 
   0   2   6        1.10        1.94      1.03 o 
   1   2   6     1107.97     1100.96     29.40 o 
   2   2   6       13.43       10.67      1.07 o 
   3   2   6      643.49      633.37      6.81 o 
   4   2   6       44.34       38.02      2.06 o 
   5   2   6       10.84       10.30      1.71 o 
   6   2   6      133.61      138.72      5.78 o 
   7   2   6       10.43        8.05      2.36 o 
   8   2   6       28.67       34.46      5.53 o 
   0   3   6      367.60      415.85     20.28 o 
   1   3   6      183.65      195.77      7.15 o 
   2   3   6      355.95      376.66      6.70 o 
   3   3   6      181.30      183.13      4.01 o 
   4   3   6      248.49      259.46      5.26 o 
   5   3   6       36.30       33.07      3.67 o 
   6   3   6       89.91       80.94      4.96 o 
   7   3   6        3.86        3.67      2.25 o 
   8   3   6       12.22        7.23      3.10 o 
   0   4   6       17.33       15.72      2.89 o 
   1   4   6      429.52      467.75     12.34 o 
   2   4   6        2.47        4.12      1.26 o 
   3   4   6      114.18      103.70      3.78 o 
   4   4   6       54.15       56.86      3.61 o 
   5   4   6      276.09      272.21      8.84 o 
   6   4   6      130.09      167.70      7.50 o 
   7   4   6       65.72       63.64      5.70 o 
   8   4   6       72.05       83.03      6.76 o 
   0   5   6        1.26        0.96      1.89 o 
   1   5   6        1.45        0.20      1.22 o 
   2   5   6        8.52        9.17      1.77 o 
   3   5   6        2.75        2.00      2.44 o 
   4   5   6       84.45       84.31      4.95 o 
   5   5   6        1.09        0.89      1.77 o 
   6   5   6      128.29      133.57      7.27 o 
   7   5   6       22.49       23.60      3.63 o 
   8   5   6       15.89       16.20      3.84 o 
   0   6   6       30.91       25.98      7.23 o 
   1   6   6      270.87      296.42     13.41 o 
   2   6   6       58.36       53.66      3.99 o 
   3   6   6       23.38       18.01      5.74 o 
   4   6   6       29.75       24.83      6.10 o 
   5   6   6       17.26       10.16      3.48 o 
   6   6   6       16.69       18.76      3.95 o 
   7   6   6       18.17       11.96      3.92 o 
   0   7   6      318.75      351.32     25.70 o 
   1   7   6      136.35      142.90      5.65 o 
   2   7   6      330.20      363.90     15.90 o 
   3   7   6       76.19       78.78      7.98 o 
   4   7   6      184.33      191.76      8.80 o 
   5   7   6       18.50       18.97      4.04 o 
   6   7   6       32.04       27.74      4.87 o 
   7   7   6        5.73        6.07      3.54 o 
   0   8   6       55.40       40.34      5.17 o 
   1   8   6      119.78      126.64      6.35 o 
   2   8   6      227.55      243.54      9.57 o 
   3   8   6      103.14      112.32      8.55 o 
   4   8   6       76.65       73.88      8.89 o 
   5   8   6       14.69       10.26      3.53 o 
   6   8   6       10.01        9.86      3.61 o 
   0   9   6       30.36       29.42      6.15 o 
   1   9   6       67.55       68.97      6.78 o 
   2   9   6       27.48       16.82      3.38 o 
   3   9   6       17.36       12.26      3.39 o 
   4   9   6       43.81       48.64      5.42 o 
   5   9   6        7.77        7.65      3.61 o 
   0  10   6      206.75      263.12     23.89 o 
   1  10   6        7.30        4.35      2.47 o 
   2  10   6       35.78       37.85      4.35 o 
   3  10   6       11.50       12.06      3.44 o 
   4  10   6       12.04       10.04      3.49 o 
   0  11   6        0.25       -1.22      6.52 o 
   1  11   6       19.37       13.37      5.91 o 
   2  11   6       11.28       13.04      3.50 o 
   1   0   7      130.82      109.72      3.63 o 
   2   0   7      561.91      543.86      9.17 o 
   3   0   7       27.50       27.54      2.35 o 
   4   0   7       55.02       53.70      3.77 o 
   5   0   7       63.38       63.18      4.46 o 
   6   0   7        0.18       -2.70      2.11 o 
   7   0   7       29.48       34.72     10.19 o 
   8   0   7        0.03       -1.86      3.66 o 
   9   0   7       13.30       12.53     15.06 o 
   0   1   7       20.07       19.28      1.45 o 
   1   1   7      267.69      256.74      3.19 o 
   2   1   7      129.99      131.99      3.14 o 
   3   1   7      415.42      413.55      5.20 o 
   4   1   7       72.43       75.23      2.70 o 
   5   1   7        7.85        7.69      1.37 o 
   6   1   7      236.95      239.07      6.35 o 
   7   1   7       13.78        5.58      2.52 o 
   8   1   7       31.56       24.40      5.25 o 
   9   1   7        7.91        2.87      3.34 o 
   0   2   7      266.11      275.68      5.76 o 
   1   2   7      593.14      610.92      9.40 o 
   2   2   7      169.04      171.44      4.08 o 
   3   2   7      244.28      242.90      4.23 o 
   4   2   7      226.61      216.97      4.27 o 
   5   2   7       17.69       20.55      2.38 o 
   6   2   7       45.84       49.23      3.95 o 
   7   2   7        4.53        3.26      2.13 o 
   8   2   7        6.51        3.94      3.04 o 
   0   3   7      110.69      105.32     11.27 o 
   1   3   7      676.11      746.75     12.15 o 
   2   3   7      203.60      213.65      4.12 o 
   3   3   7      114.01      122.35      4.15 o 
   4   3   7       48.82       46.71      2.72 o 
   5   3   7       13.13       10.26      2.15 o 
   6   3   7        2.44        2.77      1.90 o 
   7   3   7        7.34        6.78      2.50 o 
   8   3   7        0.68        0.48      2.51 o 
   0   4   7      125.78      155.34      6.02 o 
   1   4   7      485.29      476.57     13.24 o 
   2   4   7      421.84      419.73      6.67 o 
   3   4   7       54.11       43.43      2.82 o 
   4   4   7      193.79      180.16      6.73 o 
   5   4   7      228.49      226.45      7.91 o 
   6   4   7       18.62       17.78      3.18 o 
   7   4   7       62.25       61.66      5.90 o 
   8   4   7        5.43        8.97      3.32 o 
   0   5   7       27.57       29.32      3.75 o 
   1   5   7      178.94      191.13      5.16 o 
   2   5   7       90.96       91.34      4.50 o 
   3   5   7       48.17       47.45      4.03 o 
   4   5   7       89.78       87.24      4.70 o 
   5   5   7       29.82       28.53      3.65 o 
   6   5   7       75.13       77.13      7.08 o 
   7   5   7       39.04       45.07      5.13 o 
   8   5   7       12.90       15.87      3.90 o 
   0   6   7       65.96       63.80      5.27 o 
   1   6   7       45.38       51.61      5.67 o 
   2   6   7      125.90      136.23      7.12 o 
   3   6   7      306.45      309.73     19.78 o 
   4   6   7      123.50      125.28      6.28 o 
   5   6   7        7.69        4.33      2.54 o 
   6   6   7        9.01        8.85      5.74 o 
   7   6   7       13.60       10.88      4.06 o 
   0   7   7      234.67      207.75     10.61 o 
   1   7   7      241.28      237.09     12.34 o 
   2   7   7       83.04       95.60      5.43 o 
   3   7   7      413.50      454.62     12.45 o 
   4   7   7       28.33       19.35      3.52 o 
   5   7   7       71.59       69.08      6.58 o 
   6   7   7        6.01        2.64      2.92 o 
   7   7   7        3.33        0.08      3.46 o 
   0   8   7       27.10       37.83      6.93 o 
   1   8   7       36.72       36.79      3.94 o 
   2   8   7       27.21       29.45      3.73 o 
   3   8   7       61.94       77.78     11.46 o 
   4   8   7       45.53       40.03      5.05 o 
   5   8   7       54.22       54.36      7.52 o 
   6   8   7       20.59       15.41      4.79 o 
   0   9   7      107.10      105.20     19.23 o 
   1   9   7      219.76      228.96     20.78 o 
   2   9   7        1.56        1.31      2.84 o 
   3   9   7       14.69       12.88      3.64 o 
   4   9   7        7.66       10.37      4.04 o 
   5   9   7       14.48       13.26      3.71 o 
   0  10   7       49.26       31.82      6.64 o 
   1  10   7        0.38        1.58      2.50 o 
   2  10   7       77.02       71.73      5.63 o 
   3  10   7        1.10       -1.26      2.48 o 
   4  10   7        7.00        5.22      3.66 o 
   0  11   7        8.19        9.27      7.93 o 
   1  11   7        7.00        9.12      3.55 o 
   2  11   7       11.62        7.48      3.18 o 
   0   0   8        4.95        2.27      1.20 o 
   1   0   8       21.35       23.08      1.64 o 
   2   0   8       58.86       61.76      4.09 o 
   3   0   8       22.23       23.18      2.71 o 
   4   0   8        6.36        9.89      2.14 o 
   5   0   8       50.80       53.41      4.30 o 
   6   0   8       12.31        6.59      3.01 o 
   7   0   8        7.87        1.75      4.50 o 
   8   0   8        0.82        1.24      4.14 o 
   0   1   8      549.19      531.64      7.04 o 
   1   1   8      409.89      409.19      4.83 o 
   2   1   8      522.13      482.70      5.44 o 
   3   1   8      565.91      598.82      7.63 o 
   4   1   8       64.70       69.98      3.12 o 
   5   1   8       43.40       46.68      3.18 o 
   6   1   8       13.47       10.52      2.07 o 
   7   1   8       36.32       39.58      4.39 o 
   8   1   8       45.42       41.24      5.52 o 
   0   2   8        0.00        0.52      0.93 o 
   1   2   8      463.89      479.22      7.51 o 
   2   2   8      117.95      118.15      2.60 o 
   3   2   8       18.81       24.61      2.27 o 
   4   2   8       41.26       44.13      2.62 o 
   5   2   8      111.95      121.76      4.80 o 
   6   2   8       23.31       20.28      2.76 o 
   7   2   8        1.62        3.08      2.25 o 
   8   2   8       19.94       18.50      4.01 o 
   0   3   8     3041.00     3373.37    156.84 o 
   1   3   8     1309.01     1372.97     23.32 o 
   2   3   8      421.46      447.22      6.56 o 
   3   3   8      255.25      258.47      4.84 o 
   4   3   8       19.70       18.68      2.67 o 
   5   3   8      228.58      229.65      7.34 o 
   6   3   8       40.40       36.96      4.14 o 
   7   3   8        1.41        3.88      2.28 o 
   8   3   8        5.82        4.28      2.81 o 
   0   4   8        8.55        6.74      2.38 o 
   1   4   8      636.52      685.79     24.00 o 
   2   4   8       18.88       13.82      1.71 o 
   3   4   8       32.82       34.42      2.63 o 
   4   4   8       62.73       57.91      4.87 o 
   5   4   8       65.45       61.15      4.87 o 
   6   4   8       52.97       43.83      4.44 o 
   7   4   8       11.16        8.32      2.83 o 
   8   4   8       30.27       23.21      4.12 o 
   0   5   8        0.37        2.84      2.02 o 
   1   5   8      153.55      162.39      8.67 o 
   2   5   8      227.77      234.90      5.35 o 
   3   5   8       84.96       92.86      4.36 o 
   4   5   8        4.75        3.18      1.89 o 
   5   5   8      152.04      143.69      8.81 o 
   6   5   8       52.81       56.47      5.35 o 
   7   5   8       74.35       75.13      6.20 o 
   8   5   8        0.29        4.17      3.14 o 
   0   6   8      128.62      142.45     10.38 o 
   1   6   8       51.81       53.00      3.55 o 
   2   6   8       25.18       28.50      2.96 o 
   3   6   8       57.05       57.67      4.54 o 
   4   6   8       38.21       48.22      5.22 o 
   5   6   8       24.47       21.94      4.08 o 
   6   6   8        6.90        8.71      3.53 o 
   7   6   8        4.78        4.35      3.56 o 
   0   7   8       76.53       89.95     15.32 o 
   1   7   8       49.59       47.26      5.10 o 
   2   7   8      178.41      176.96     12.27 o 
   3   7   8      170.89      175.43      8.27 o 
   4   7   8      148.14      150.40      8.52 o 
   5   7   8       62.36       54.28      8.62 o 
   6   7   8       53.48       54.10      6.47 o 
   7   7   8        4.38       -3.39      3.49 o 
   0   8   8        2.31        1.18      2.40 o 
   1   8   8       11.03       10.48      2.75 o 
   2   8   8       41.31       39.10      6.77 o 
   3   8   8       95.87      111.82      7.45 o 
   4   8   8       24.73       26.45      4.41 o 
   5   8   8       18.44       20.59      4.16 o 
   6   8   8       12.92       14.73      4.07 o 
   0   9   8       39.02       52.37      8.14 o 
   1   9   8      107.17      122.85     15.52 o 
   2   9   8       15.51       17.63      3.58 o 
   3   9   8       12.96        8.05      3.20 o 
   4   9   8        5.57        5.20      3.99 o 
   5   9   8        5.15        5.65      3.36 o 
   0  10   8        0.15       -5.30      3.53 o 
   1  10   8        4.32        3.42      2.57 o 
   2  10   8        9.34        2.90      2.94 o 
   3  10   8       16.14       17.51      3.95 o 
   4  10   8        8.85       12.54      4.52 o 
   0  11   8       56.16       57.46     14.18 o 
   1  11   8       36.46       37.13      5.84 o 
   2  11   8       30.54       31.88      6.20 o 
   1   0   9        0.41        0.16      0.83 o 
   2   0   9      262.57      297.21      7.15 o 
   3   0   9       51.78       50.47      3.66 o 
   4   0   9       34.93       35.41      3.54 o 
   5   0   9       52.12       58.05      4.79 o 
   6   0   9       19.23       26.37      4.40 o 
   7   0   9        3.26        1.83      3.15 o 
   8   0   9       16.33       21.00      6.16 o 
   0   1   9     1402.67     1377.63     13.52 o 
   1   1   9     2630.52     2638.42     17.85 o 
   2   1   9      599.87      642.63      6.60 o 
   3   1   9      456.31      457.82      8.69 o 
   4   1   9       86.42       93.31      4.73 o 
   5   1   9       34.42       38.49      3.08 o 
   6   1   9       43.20       41.74      3.41 o 
   7   1   9        1.90        1.74      2.32 o 
   8   1   9       13.20       13.54      3.75 o 
   0   2   9      329.75      334.54     11.64 o 
   1   2   9       69.85       72.34      2.23 o 
   2   2   9       89.89       94.66      2.50 o 
   3   2   9      306.21      318.65      5.76 o 
   4   2   9      152.66      155.90      4.39 o 
   5   2   9       28.27       31.08      2.85 o 
   6   2   9       37.95       41.88      3.89 o 
   7   2   9       19.38       14.99      3.17 o 
   8   2   9        4.62       -0.89      2.73 o 
   0   3   9      789.84      844.53     34.20 o 
   1   3   9      137.71      154.85      5.82 o 
   2   3   9      465.79      487.96      9.10 o 
   3   3   9        7.38        7.05      1.88 o 
   4   3   9       25.25       23.92      2.74 o 
   5   3   9       61.90       55.43      4.20 o 
   6   3   9       22.58       23.12      4.08 o 
   7   3   9       59.44       73.00      5.49 o 
   8   3   9        9.49        5.42      3.07 o 
   0   4   9      264.19      266.50     14.98 o 
   1   4   9      141.55      142.80      5.29 o 
   2   4   9       48.39       49.24      3.56 o 
   3   4   9       45.27       42.52      2.91 o 
   4   4   9        7.73        8.16      2.04 o 
   5   4   9       90.26       94.14      5.87 o 
   6   4   9       51.40       67.89      7.99 o 
   7   4   9       16.99       13.65      4.15 o 
   8   4   9       18.22       13.12      4.11 o 
   0   5   9       76.04       82.09      5.56 o 
   1   5   9      189.73      211.80      8.87 o 
   2   5   9      322.65      342.52      7.04 o 
   3   5   9      120.26      124.57      5.17 o 
   4   5   9      839.82      873.17     15.74 o 
   5   5   9      256.94      264.23      9.11 o 
   6   5   9      203.33      213.32     13.36 o 
   7   5   9        8.85        2.88      2.90 o 
   0   6   9        0.81        0.40      2.83 o 
   1   6   9       17.73       17.22      2.41 o 
   2   6   9        9.03        7.21      2.00 o 
   3   6   9       26.76       26.38      3.33 o 
   4   6   9        7.04        6.66      2.58 o 
   5   6   9       31.17       30.94      4.61 o 
   6   6   9       16.54       13.18      3.69 o 
   7   6   9       23.43       12.43      4.21 o 
   0   7   9       77.37       92.07      7.11 o 
   1   7   9       18.47       16.48      2.53 o 
   2   7   9      125.11      127.76      5.66 o 
   3   7   9       49.32       45.38      6.24 o 
   4   7   9        1.54        6.08      2.92 o 
   5   7   9       90.04       77.04      9.60 o 
   6   7   9        0.11        3.11      3.09 o 
   0   8   9       87.43      105.92     15.28 o 
   1   8   9       66.94       65.68      5.20 o 
   2   8   9       34.64       30.34      3.82 o 
   3   8   9       97.98       91.32      8.59 o 
   4   8   9       11.03       10.17      3.32 o 
   5   8   9       54.04       51.23      6.34 o 
   6   8   9        1.67        1.21      3.36 o 
   0   9   9       28.68       27.66     12.04 o 
   1   9   9       46.57       52.91      7.65 o 
   2   9   9       23.61       17.75      3.48 o 
   3   9   9       21.07       15.68      3.95 o 
   4   9   9        8.20        3.42      3.15 o 
   5   9   9        5.53        0.56      3.41 o 
   0  10   9        0.67        0.27      4.27 o 
   1  10   9       11.37       11.24      3.89 o 
   2  10   9        6.82        1.99      3.07 o 
   3  10   9        3.55        7.04      3.52 o 
   0  11   9        0.01       -0.86      7.62 o 
   1  11   9        8.70       10.21      4.42 o 
   0   0  10       27.41       21.64      3.81 o 
   1   0  10       98.20      109.20      4.31 o 
   2   0  10        2.07        3.72      2.55 o 
   3   0  10       24.95       25.85      3.05 o 
   4   0  10       17.91       20.17      3.28 o 
   5   0  10       13.85       10.12      2.58 o 
   6   0  10       19.27       20.45      3.85 o 
   7   0  10       99.07      115.68     11.46 o 
   8   0  10        0.12        1.02      4.16 o 
   0   1  10     1460.19     1480.31     14.68 o 
   1   1  10      641.52      667.53      7.84 o 
   2   1  10      338.13      335.16      5.66 o 
   3   1  10      251.92      255.00      5.23 o 
   4   1  10        3.86        3.00      1.21 o 
   5   1  10        3.38        5.76      1.64 o 
   6   1  10        6.27        5.59      1.92 o 
   7   1  10        3.43        3.30      2.40 o 
   8   1  10       13.82       13.96      3.98 o 
   0   2  10      293.80      294.34     15.15 o 
   1   2  10      169.58      194.46      3.89 o 
   2   2  10      160.69      156.80      3.18 o 
   3   2  10      201.14      209.08      4.85 o 
   4   2  10       44.68       39.89      2.76 o 
   5   2  10      153.29      162.60      5.60 o 
   6   2  10       23.64       21.25      3.06 o 
   7   2  10        8.13        6.41      2.77 o 
   8   2  10        0.40       -1.20      2.71 o 
   0   3  10       99.95      112.54      4.62 o 
   1   3  10       91.79       96.62      3.34 o 
   2   3  10      127.65      124.49      3.26 o 
   3   3  10      101.63      101.04      4.66 o 
   4   3  10      163.86      180.99      7.16 o 
   5   3  10       92.05       97.41      5.27 o 
   6   3  10        9.27       10.36      2.57 o 
   7   3  10       36.49       40.54      5.95 o 
   8   3  10        9.03        9.91      4.13 o 
   0   4  10      111.11      128.26      7.90 o 
   1   4  10       16.99       18.30      1.79 o 
   2   4  10      197.01      204.09      6.10 o 
   3   4  10        1.30        0.46      1.30 o 
   4   4  10      344.83      377.59      8.66 o 
   5   4  10       27.74       30.18      3.72 o 
   6   4  10       32.41       31.74      4.20 o 
   7   4  10        7.47        5.03      3.24 o 
   8   4  10        1.91        2.39      3.51 o 
   0   5  10       42.67       50.18      4.76 o 
   1   5  10       56.64       57.71      3.26 o 
   2   5  10      330.14      323.25      9.97 o 
   3   5  10      809.07      843.13     23.86 o 
   4   5  10      154.44      147.38      7.00 o 
   5   5  10       84.72       77.60      5.73 o 
   6   5  10       27.80       30.31      4.26 o 
   7   5  10        4.09        3.10      2.68 o 
   0   6  10        1.14        3.08      2.53 o 
   1   6  10      134.25      136.49      7.39 o 
   2   6  10      134.34      143.29      6.54 o 
   3   6  10      235.68      246.52      9.44 o 
   4   6  10      131.23      127.91      8.85 o 
   5   6  10       54.00       41.12      6.94 o 
   6   6  10       32.22       37.76      5.59 o 
   7   6  10       12.10       10.80      3.33 o 
   0   7  10       53.99       48.55      5.30 o 
   1   7  10        7.38        5.93      2.29 o 
   2   7  10       27.83       27.23      3.13 o 
   3   7  10       68.15       64.79      5.18 o 
   4   7  10        7.52        8.06      3.16 o 
   5   7  10       14.47       17.17      4.86 o 
   6   7  10       50.61       57.41      6.63 o 
   0   8  10        0.11        2.55      2.67 o 
   1   8  10       34.58       28.39      3.82 o 
   2   8  10       60.61       55.84      4.93 o 
   3   8  10        9.48        9.31      3.21 o 
   4   8  10       13.60        9.28      3.43 o 
   5   8  10       47.83       47.26      6.05 o 
   0   9  10        0.68       -0.15      3.61 o 
   1   9  10       26.18       33.78      4.70 o 
   2   9  10       15.08       15.15      3.58 o 
   3   9  10        6.52       12.44      3.66 o 
   4   9  10        0.49        0.63      2.66 o 
   0  10  10       78.37       93.23     24.55 o 
   1  10  10       10.79        8.97      3.76 o 
   2  10  10        3.24        3.50      3.46 o 
   3  10  10        0.32       -2.16      3.10 o 
   1   0  11       89.24      103.32      4.57 o 
   2   0  11       12.36       13.51      2.96 o 
   3   0  11       42.04       56.82      4.17 o 
   4   0  11        0.02        1.27      1.70 o 
   5   0  11       34.21       32.08      5.29 o 
   6   0  11        5.03        3.06      2.94 o 
   7   0  11        1.67       -1.30      3.35 o 
   8   0  11        1.80       -0.49      4.29 o 
   0   1  11       36.50       44.20      2.52 o 
   1   1  11      111.56      128.64      3.98 o 
   2   1  11      149.18      164.47      4.16 o 
   3   1  11       47.73       46.32      2.75 o 
   4   1  11       86.56       95.61      5.89 o 
   5   1  11       42.73       41.51      3.24 o 
   6   1  11        1.29        1.89      1.72 o 
   7   1  11        7.88        5.48      2.61 o 
   8   1  11       12.41       12.65      3.71 o 
   0   2  11      276.85      287.65      5.96 o 
   1   2  11       31.69       28.78      1.71 o 
   2   2  11       45.69       42.19      2.32 o 
   3   2  11       13.30       10.47      1.87 o 
   4   2  11       22.81       19.95      2.73 o 
   5   2  11       18.77       16.90      2.45 o 
   6   2  11       13.07       12.81      2.71 o 
   7   2  11        7.88        8.20      3.03 o 
   8   2  11       39.80       38.87      5.79 o 
   0   3  11      387.57      402.93     12.93 o 
   1   3  11       27.27       28.94      1.84 o 
   2   3  11       79.53       76.77      3.09 o 
   3   3  11       80.85       81.88      4.05 o 
   4   3  11       47.07       46.48      3.67 o 
   5   3  11      167.57      173.46      6.80 o 
   6   3  11       15.74       19.55      5.01 o 
   7   3  11       46.86       48.61      5.11 o 
   8   3  11        4.13        2.59      2.95 o 
   0   4  11      170.91      171.25      9.31 o 
   1   4  11       21.24       16.58      1.97 o 
   2   4  11       14.38       12.03      1.70 o 
   3   4  11       75.86       80.65      5.75 o 
   4   4  11      161.59      160.45      7.19 o 
   5   4  11        3.13        2.53      2.13 o 
   6   4  11      200.95      207.63      8.87 o 
   7   4  11       23.43       15.21      3.69 o 
   0   5  11       38.43       32.18      4.39 o 
   1   5  11      345.29      358.07     11.06 o 
   2   5  11      240.41      234.42      8.32 o 
   3   5  11       79.80       80.79      5.07 o 
   4   5  11      121.47      136.00      6.92 o 
   5   5  11       12.36       14.22      3.20 o 
   6   5  11       73.43       77.07      6.37 o 
   7   5  11       11.32        6.73      3.22 o 
   0   6  11      155.03      149.07     16.33 o 
   1   6  11       84.06       82.86      4.10 o 
   2   6  11      438.72      441.28     21.07 o 
   3   6  11      106.95       94.74      6.56 o 
   4   6  11       13.15       13.57      3.43 o 
   5   6  11       21.22       17.70      3.88 o 
   6   6  11       39.10       31.31      5.22 o 
   7   6  11        2.43        1.72      3.22 o 
   0   7  11       44.18       43.06      5.11 o 
   1   7  11       75.69       86.61      8.83 o 
   2   7  11       18.51       19.24      2.79 o 
   3   7  11       10.79        7.65      2.77 o 
   4   7  11       19.84       18.59      3.83 o 
   5   7  11        9.45        3.34      3.19 o 
   6   7  11        4.81        1.10      3.33 o 
   0   8  11      116.94      132.34      8.63 o 
   1   8  11        6.27        5.14      2.35 o 
   2   8  11       26.38       15.95      3.07 o 
   3   8  11        5.56        6.97      2.89 o 
   4   8  11       11.45       13.57      5.26 o 
   5   8  11        2.45        1.07      3.16 o 
   0   9  11       64.81       83.72     10.48 o 
   1   9  11        4.88        5.67      3.10 o 
   2   9  11        4.09        3.17      4.45 o 
   3   9  11        4.59        3.77      3.32 o 
   4   9  11        6.08        8.29      3.62 o 
   0  10  11        1.89       -0.24      4.53 o 
   1  10  11        6.75        7.19      5.01 o 
   2  10  11        6.49        7.88      3.88 o 
   3  10  11        3.42        5.61      3.66 o 
   0   0  12        6.90        5.85      2.10 o 
   1   0  12        0.03        1.00      1.36 o 
   2   0  12      153.44      154.33      5.86 o 
   3   0  12       10.25        9.19      2.33 o 
   4   0  12        9.47       14.04      2.67 o 
   5   0  12        0.41        0.12      1.85 o 
   6   0  12        9.17        9.27      3.97 o 
   7   0  12        2.68        4.09      4.24 o 
   8   0  12        8.70        5.03      5.28 o 
   0   1  12        9.19        3.90      1.94 o 
   1   1  12       27.89       29.69      1.94 o 
   2   1  12       32.66       39.40      2.53 o 
   3   1  12        2.35        3.70      1.40 o 
   4   1  12       52.21       57.17      3.24 o 
   5   1  12        2.03        1.61      1.54 o 
   6   1  12        6.28        9.13      2.17 o 
   7   1  12       32.85       32.50      5.39 o 
   8   1  12        3.08        7.66      3.60 o 
   0   2  12      209.28      229.65      5.54 o 
   1   2  12      167.50      183.94      3.94 o 
   2   2  12      886.50      933.18     12.98 o 
   3   2  12       16.98       18.30      2.05 o 
   4   2  12       55.33       54.18      3.70 o 
   5   2  12       15.76       17.45      2.40 o 
   6   2  12       38.29       35.22      3.77 o 
   7   2  12       11.03       12.39      3.29 o 
   8   2  12        5.62        0.82      3.12 o 
   0   3  12       51.87       52.58      3.67 o 
   1   3  12       55.07       52.32      2.74 o 
   2   3  12      155.16      158.34      5.66 o 
   3   3  12      143.01      134.98      4.76 o 
   4   3  12      180.79      193.75      6.58 o 
   5   3  12       99.84       93.28      5.45 o 
   6   3  12      176.76      187.60      7.66 o 
   7   3  12       15.10       12.74      3.24 o 
   0   4  12       91.49       96.28      5.05 o 
   1   4  12       90.22       97.16      3.93 o 
   2   4  12       19.09       18.54      2.20 o 
   3   4  12       45.69       41.44      3.49 o 
   4   4  12      205.58      223.99      7.20 o 
   5   4  12       13.33       10.56      2.87 o 
   6   4  12        8.29        7.61      2.94 o 
   7   4  12       14.93       10.74      3.55 o 
   0   5  12      411.29      396.06      9.95 o 
   1   5  12       50.45       49.19      3.27 o 
   2   5  12      244.16      248.10      7.16 o 
   3   5  12        7.38        3.07      2.33 o 
   4   5  12       32.37       34.76      4.13 o 
   5   5  12        0.04        1.82      2.25 o 
   6   5  12       13.84       17.82      3.59 o 
   7   5  12        0.11        0.23      2.86 o 
   0   6  12      354.51      365.69     39.55 o 
   1   6  12      368.39      392.13      9.29 o 
   2   6  12       59.52       69.90      4.42 o 
   3   6  12       36.83       28.61      4.17 o 
   4   6  12      144.35      140.81     11.36 o 
   5   6  12       56.97       52.72      7.98 o 
   6   6  12        4.23        2.10      2.93 o 
   0   7  12       90.49       88.01      7.82 o 
   1   7  12      214.62      204.39      9.17 o 
   2   7  12      101.12      101.22      5.39 o 
   3   7  12       37.64       32.80      5.60 o 
   4   7  12       55.29       44.44      5.34 o 
   5   7  12        3.46       -1.36      2.80 o 
   6   7  12       10.32       11.73      4.13 o 
   0   8  12       67.54       56.72      6.26 o 
   1   8  12        1.75        2.13      2.40 o 
   2   8  12       44.20       37.06      4.39 o 
   3   8  12        0.79        2.29      2.75 o 
   4   8  12        0.78        2.60      2.89 o 
   5   8  12        3.50        5.44      3.63 o 
   0   9  12       10.21       11.90      5.75 o 
   1   9  12        3.28       -0.72      2.50 o 
   2   9  12        6.58        7.42      2.99 o 
   3   9  12        0.99        4.11      2.93 o 
   4   9  12       17.40       15.92      4.18 o 
   0  10  12        1.29       -0.05      4.55 o 
   1  10  12       28.08       24.68      9.28 o 
   2  10  12        3.89        3.52      3.37 o 
   1   0  13        0.15       -0.94      1.41 o 
   2   0  13       71.14       62.64      4.92 o 
   3   0  13       50.59       54.16      5.21 o 
   4   0  13       22.28       20.89      3.20 o 
   5   0  13       10.27       10.54      2.75 o 
   6   0  13       15.38       12.77      6.53 o 
   7   0  13       19.80        9.14      5.09 o 
   8   0  13        0.93        1.29      4.38 o 
   0   1  13        1.08       -0.16      1.28 o 
   1   1  13       79.94       87.93      3.54 o 
   2   1  13       32.69       30.15      2.40 o 
   3   1  13       62.00       73.52      3.55 o 
   4   1  13       27.96       35.41      2.71 o 
   5   1  13       14.30       14.04      2.30 o 
   6   1  13       36.38       32.94      4.38 o 
   7   1  13       18.56       14.57      3.63 o 
   8   1  13       31.02       39.48      8.19 o 
   0   2  13       92.63      101.57      4.06 o 
   1   2  13      127.50      128.02      3.70 o 
   2   2  13       75.73       79.69      3.72 o 
   3   2  13       83.58       96.40      5.24 o 
   4   2  13      249.59      239.17      5.89 o 
   5   2  13        6.85        5.78      1.89 o 
   6   2  13       15.43       13.11      2.78 o 
   7   2  13        1.93        4.13      2.89 o 
   0   3  13      323.75      332.92     15.56 o 
   1   3  13       81.12       82.53      3.33 o 
   2   3  13      120.33      116.69      5.75 o 
   3   3  13      309.32      306.85      9.15 o 
   4   3  13      112.75      112.88      5.38 o 
   5   3  13      184.61      206.17      7.39 o 
   6   3  13        7.56        9.04      2.67 o 
   7   3  13       21.86       24.90      3.80 o 
   0   4  13      136.38      154.16      6.17 o 
   1   4  13        0.27        1.06      1.27 o 
   2   4  13        9.79       10.51      1.90 o 
   3   4  13        7.82       10.30      2.19 o 
   4   4  13       48.02       51.96      4.22 o 
   5   4  13       14.82       11.67      3.07 o 
   6   4  13        8.58       10.69      3.19 o 
   7   4  13        2.25       -0.01      2.81 o 
   0   5  13       39.15       47.02      6.40 o 
   1   5  13      115.76      120.08      5.65 o 
   2   5  13        6.59        3.37      1.70 o 
   3   5  13       44.37       47.34      4.51 o 
   4   5  13        6.98        5.58      2.68 o 
   5   5  13       10.02       11.62      3.06 o 
   6   5  13        0.02        1.82      2.65 o 
   7   5  13        4.90        4.84      3.26 o 
   0   6  13       11.36       12.54      4.48 o 
   1   6  13      363.98      376.39     11.04 o 
   2   6  13       63.51       50.60      4.47 o 
   3   6  13      153.81      158.43      7.37 o 
   4   6  13       36.39       34.65      4.89 o 
   5   6  13       15.95       16.97      4.16 o 
   6   6  13        5.66        5.17      2.92 o 
   0   7  13       32.02       17.32      3.93 o 
   1   7  13        1.35        5.40      2.37 o 
   2   7  13       52.85       47.52      4.68 o 
   3   7  13       14.09       11.53      3.20 o 
   4   7  13        1.71        3.43      2.75 o 
   5   7  13        0.32        3.67      2.87 o 
   0   8  13       32.16       33.51      5.01 o 
   1   8  13       26.72       22.05      5.33 o 
   2   8  13        4.08        1.21      2.60 o 
   3   8  13        5.17        4.21      2.76 o 
   4   8  13        5.43        4.81      3.19 o 
   5   8  13        2.76        2.77      3.41 o 
   0   9  13       11.47        3.29      7.38 o 
   1   9  13        1.05        1.72      2.95 o 
   2   9  13        3.07        4.24      3.22 o 
   3   9  13        2.42       -0.07      3.08 o 
   0  10  13       16.19       22.39     13.04 o 
   1  10  13        2.14       10.08      4.66 o 
   0   0  14       35.60       31.02      5.44 o 
   1   0  14       46.01       37.97      3.61 o 
   2   0  14       73.91       72.30      4.82 o 
   3   0  14        2.05        1.95      1.74 o 
   4   0  14        2.18        1.30      1.81 o 
   5   0  14       21.74       16.89      3.19 o 
   6   0  14       25.55       25.24      4.71 o 
   7   0  14        0.00        0.78      4.44 o 
   0   1  14      102.50      110.99      4.22 o 
   1   1  14      190.11      175.32      4.75 o 
   2   1  14        3.12        2.80      1.38 o 
   3   1  14       90.84       83.17      3.81 o 
   4   1  14       21.06       14.67      2.02 o 
   5   1  14       64.58       74.36      4.46 o 
   6   1  14       44.43       50.57      6.14 o 
   7   1  14       36.79       39.07      5.02 o 
   0   2  14        0.21       -1.05      1.32 o 
   1   2  14        1.00        0.96      1.22 o 
   2   2  14       36.20       36.31      2.85 o 
   3   2  14      102.53      105.90      4.52 o 
   4   2  14      163.98      165.49      7.35 o 
   5   2  14       33.21       35.52      3.35 o 
   6   2  14      116.58      121.52      7.20 o 
   7   2  14       20.43       37.30      4.93 o 
   0   3  14        0.02       -0.62      1.90 o 
   1   3  14      109.67      110.43      4.30 o 
   2   3  14      272.74      295.64      8.32 o 
   3   3  14      246.44      251.40      6.43 o 
   4   3  14      322.84      367.19     10.05 o 
   5   3  14      114.67      119.69      6.09 o 
   6   3  14       57.17       55.48      5.55 o 
   7   3  14        6.67        6.80      2.90 o 
   0   4  14        0.07        0.62      1.77 o 
   1   4  14        0.72       -0.87      1.36 o 
   2   4  14       27.47       22.82      2.59 o 
   3   4  14       11.30        6.42      1.98 o 
   4   4  14        9.84        8.34      2.32 o 
   5   4  14        7.15        4.37      2.63 o 
   6   4  14       28.51       30.94      5.75 o 
   7   4  14        3.37        0.41      2.87 o 
   0   5  14       53.77       65.74      5.79 o 
   1   5  14       37.20       35.06      3.03 o 
   2   5  14      144.32      143.63      5.80 o 
   3   5  14       34.07       42.43      4.27 o 
   4   5  14       24.61       30.93      4.56 o 
   5   5  14       34.07       30.76      4.20 o 
   6   5  14       38.64       37.86      5.03 o 
   0   6  14      161.54      205.13     15.79 o 
   1   6  14       30.44       21.14      2.76 o 
   2   6  14      151.67      167.44      7.57 o 
   3   6  14        9.42       10.27      2.86 o 
   4   6  14       23.08       23.15      4.18 o 
   5   6  14        6.34        3.28      3.28 o 
   6   6  14        5.66        5.06      3.33 o 
   0   7  14      202.32      194.31     13.05 o 
   1   7  14       48.90       58.92      5.02 o 
   2   7  14       40.55       38.37      4.37 o 
   3   7  14       43.51       39.52      5.31 o 
   4   7  14       14.79       13.19      3.74 o 
   5   7  14       12.24        7.24      3.53 o 
   0   8  14       13.43        9.01      7.46 o 
   1   8  14       21.63       21.82      4.09 o 
   2   8  14        1.24        3.04      3.18 o 
   3   8  14        7.40        4.00      2.94 o 
   4   8  14       16.49       22.86      4.92 o 
   0   9  14       20.68       20.58      9.23 o 
   1   9  14        1.15        5.81      3.57 o 
   2   9  14        7.47       10.99      7.56 o 
   3   9  14       23.06       21.05      4.35 o 
   1   0  15       45.80       44.68      4.38 o 
   2   0  15        0.71        0.73      1.75 o 
   3   0  15        2.82        2.81      1.90 o 
   4   0  15       61.40       61.65      5.16 o 
   5   0  15        0.03       -1.27      1.85 o 
   6   0  15        0.80        0.56      2.60 o 
   7   0  15        9.77        0.17      3.70 o 
   0   1  15       89.74       89.33      5.90 o 
   1   1  15        2.13        1.39      1.11 o 
   2   1  15       92.63       88.80      3.86 o 
   3   1  15      142.81      144.86      4.88 o 
   4   1  15       44.69       40.16      4.02 o 
   5   1  15        6.93        4.23      1.84 o 
   6   1  15       38.50       46.71      4.46 o 
   7   1  15        2.33        2.17      2.60 o 
   0   2  15       93.41       85.49      6.42 o 
   1   2  15      156.19      152.24      4.81 o 
   2   2  15      105.70       99.40      4.33 o 
   3   2  15       64.15       67.01      3.93 o 
   4   2  15       49.34       51.65      3.79 o 
   5   2  15        1.31        1.61      1.69 o 
   6   2  15       14.04       13.46      2.93 o 
   7   2  15       12.69       14.91      3.73 o 
   0   3  15       58.99       53.71      5.12 o 
   1   3  15      117.72      121.61      6.11 o 
   2   3  15      283.68      318.13     12.64 o 
   3   3  15      219.53      226.69      6.26 o 
   4   3  15       28.45       27.99      3.36 o 
   5   3  15        3.36        6.15      2.40 o 
   6   3  15        6.00        6.99      2.85 o 
   7   3  15        0.25        4.08      3.32 o 
   0   4  15       45.21       40.54      4.76 o 
   1   4  15       22.97       20.28      2.67 o 
   2   4  15       35.79       40.35      3.22 o 
   3   4  15       12.86        9.76      2.52 o 
   4   4  15        9.53        9.69      2.49 o 
   5   4  15        3.52        4.45      2.86 o 
   6   4  15       14.55       21.50      3.85 o 
   0   5  15      115.10       98.66     10.00 o 
   1   5  15      179.98      172.34      7.15 o 
   2   5  15       75.73       72.81      6.95 o 
   3   5  15       20.44       16.03      4.02 o 
   4   5  15      120.84      118.11      7.04 o 
   5   5  15       35.21       34.19      4.53 o 
   6   5  15        8.19        5.91      3.04 o 
   0   6  15       96.62       87.56      6.97 o 
   1   6  15      251.63      274.41     16.24 o 
   2   6  15       38.40       33.34      4.92 o 
   3   6  15       99.68       97.25      6.37 o 
   4   6  15        4.27       -0.06      2.57 o 
   5   6  15       40.82       53.89      7.09 o 
   0   7  15       98.80      107.76      7.99 o 
   1   7  15       55.97       41.23      7.87 o 
   2   7  15      113.16      117.35      7.71 o 
   3   7  15        0.20        0.94      2.82 o 
   4   7  15        4.57        0.23      2.77 o 
   5   7  15       10.10        5.09      3.44 o 
   0   8  15       40.34       28.86     15.26 o 
   1   8  15        0.51        1.41      2.68 o 
   2   8  15       21.60       24.34      4.93 o 
   3   8  15        1.73        0.71      2.71 o 
   4   8  15        3.40        0.22      2.81 o 
   0   9  15       14.32        7.34      7.42 o 
   1   9  15       15.97       17.01      4.77 o 
   2   9  15        4.17        8.22      4.03 o 
   0   0  16      242.01      246.01     16.70 o 
   1   0  16       39.78       39.22      3.87 o 
   2   0  16       71.15       75.48      5.82 o 
   3   0  16       31.26       30.15      3.80 o 
   4   0  16       11.66        7.87      2.57 o 
   5   0  16        0.05        0.20      2.04 o 
   6   0  16        2.07        4.31      3.06 o 
   7   0  16        0.58       -2.22      3.70 o 
   0   1  16        1.26       -2.09      1.92 o 
   1   1  16      301.16      299.10      6.54 o 
   2   1  16      144.71      134.15      5.00 o 
   3   1  16      111.79      113.46      4.61 o 
   4   1  16       11.82       14.14      2.15 o 
   5   1  16       72.46       80.64      5.22 o 
   6   1  16        0.61       -2.08      2.13 o 
   7   1  16        3.69        3.10      2.83 o 
   0   2  16      103.06       99.55      8.66 o 
   1   2  16      759.31      784.40     11.07 o 
   2   2  16      160.32      164.05      5.44 o 
   3   2  16      108.40       98.31      4.61 o 
   4   2  16      106.61      102.52      7.05 o 
   5   2  16       10.85       10.91      2.38 o 
   6   2  16       25.32       25.98      4.07 o 
   7   2  16        3.94        0.03      2.96 o 
   0   3  16      263.75      299.20     13.65 o 
   1   3  16      118.25      117.29      6.41 o 
   2   3  16       29.92       41.01      3.92 o 
   3   3  16       22.54       24.02      2.77 o 
   4   3  16        9.61        5.35      2.27 o 
   5   3  16        4.66        6.09      2.44 o 
   6   3  16        9.40       11.40      3.73 o 
   0   4  16       11.77       14.32      3.95 o 
   1   4  16       21.21       20.21      4.66 o 
   2   4  16       22.99       20.63      2.54 o 
   3   4  16        8.52        8.40      2.25 o 
   4   4  16        1.77        2.63      2.09 o 
   5   4  16        8.82        7.71      2.91 o 
   6   4  16        3.05        5.22      2.94 o 
   0   5  16       87.72       88.34      8.76 o 
   1   5  16       20.41       18.54      2.96 o 
   2   5  16        2.20        0.36      1.91 o 
   3   5  16       27.29       23.54      5.74 o 
   4   5  16        9.44       10.88      3.06 o 
   5   5  16       14.29       18.39      3.88 o 
   6   5  16       41.64       40.90      5.16 o 
   0   6  16       13.80       15.18      4.55 o 
   1   6  16      117.54      105.58      7.68 o 
   2   6  16       10.01        9.14      3.75 o 
   3   6  16      116.59      116.95      6.96 o 
   4   6  16       10.00        7.35      3.79 o 
   5   6  16       35.10       22.59      4.63 o 
   0   7  16       78.65       78.59      9.11 o 
   1   7  16        1.72        2.01      2.65 o 
   2   7  16       32.19       24.16      4.24 o 
   3   7  16        2.65        2.56      2.73 o 
   4   7  16       15.75       21.13      4.87 o 
   0   8  16        0.29       -7.72      5.14 o 
   1   8  16       30.26       38.95      5.36 o 
   2   8  16       12.66        1.88      3.70 o 
   3   8  16       16.37       10.69      9.47 o 
   0   9  16        2.53        1.10      7.85 o 
   1   9  16        4.12        6.67      4.32 o 
   1   0  17        5.66        3.22      2.86 o 
   2   0  17       44.67       33.94      4.09 o 
   3   0  17        1.21        2.98      2.09 o 
   4   0  17        2.65        2.83      2.28 o 
   5   0  17       17.71       22.72      3.83 o 
   6   0  17       11.50       12.08      4.28 o 
   0   1  17      693.76      719.77     31.83 o 
   1   1  17       47.35       48.60      4.31 o 
   2   1  17       16.64       16.83      2.32 o 
   3   1  17      121.02      129.29      5.00 o 
   4   1  17        4.19        2.87      1.62 o 
   5   1  17        5.09        5.51      2.09 o 
   6   1  17       15.50       13.19      2.98 o 
   0   2  17     1310.84     1383.80     46.66 o 
   1   2  17      153.79      161.34      6.05 o 
   2   2  17      705.92      718.40     11.27 o 
   3   2  17        0.57       -0.83      1.32 o 
   4   2  17      164.80      149.06      6.53 o 
   5   2  17       10.74        5.44      2.10 o 
   6   2  17       11.24       13.95      3.04 o 
   0   3  17       37.57       37.98      6.28 o 
   1   3  17      127.17      113.36      5.87 o 
   2   3  17      207.53      218.38     10.80 o 
   3   3  17       63.77       68.73      4.33 o 
   4   3  17       52.71       52.31      4.53 o 
   5   3  17       67.44       66.46      5.26 o 
   6   3  17        0.05        0.33      2.58 o 
   0   4  17       73.36       72.48      9.74 o 
   1   4  17        1.24        3.00      1.94 o 
   2   4  17       80.95       76.23      4.33 o 
   3   4  17       77.16       79.34      5.35 o 
   4   4  17       51.95       53.32      6.59 o 
   5   4  17        6.33       10.26      2.94 o 
   6   4  17        0.80        0.09      2.80 o 
   0   5  17        1.22       -1.12      2.43 o 
   1   5  17       33.20       32.08      3.77 o 
   2   5  17       21.68       14.95      5.25 o 
   3   5  17       24.32       22.86      4.18 o 
   4   5  17        3.55        2.22      2.35 o 
   5   5  17       13.84       12.21      3.66 o 
   0   6  17        0.59        6.50      3.38 o 
   1   6  17       11.59       10.19      2.59 o 
   2   6  17       15.42       21.62      4.20 o 
   3   6  17      108.75      119.18      7.23 o 
   4   6  17       24.86       39.36      7.49 o 
   5   6  17       13.42       10.10      3.81 o 
   0   7  17        4.39        4.61      4.00 o 
   1   7  17       28.27       24.82      4.54 o 
   2   7  17       10.82        9.91      3.66 o 
   3   7  17        3.32       -0.02      3.35 o 
   4   7  17       26.19       24.63      4.91 o 
   0   8  17       13.05        0.94      6.48 o 
   1   8  17       35.92       29.59      6.60 o 
   2   8  17        1.65        6.16      3.82 o 
   0   0  18       69.61       62.84     10.92 o 
   1   0  18      594.30      634.89     20.97 o 
   2   0  18      199.59      204.43      8.22 o 
   3   0  18       21.84       14.69      3.87 o 
   4   0  18       32.59       34.32      4.82 o 
   5   0  18       64.64       66.30      6.05 o 
   6   0  18        2.86        3.02      3.23 o 
   0   1  18        0.18        3.78      2.65 o 
   1   1  18        1.66        3.50      2.03 o 
   2   1  18      112.67      119.42      5.08 o 
   3   1  18       10.17        8.86      1.97 o 
   4   1  18       14.14       12.34      2.31 o 
   5   1  18        7.10        9.20      2.48 o 
   6   1  18        4.02        4.11      2.45 o 
   0   2  18        4.69        4.65      3.05 o 
   1   2  18      179.10      192.45      8.71 o 
   2   2  18       20.03       24.83      2.72 o 
   3   2  18      138.29      144.50      5.78 o 
   4   2  18       13.95       13.25      3.04 o 
   5   2  18       18.37       10.21      2.65 o 
   6   2  18       14.49       10.93      2.93 o 
   0   3  18       37.00       45.81      7.07 o 
   1   3  18       72.65       83.25      6.60 o 
   2   3  18       11.23        6.37      1.83 o 
   3   3  18       12.33        9.65      2.21 o 
   4   3  18       45.07       46.48      4.39 o 
   5   3  18       10.06       10.37      2.75 o 
   6   3  18        4.77        1.28      2.82 o 
   0   4  18       30.97       25.15      5.75 o 
   1   4  18       41.58       45.19      5.62 o 
   2   4  18        3.31        4.33      2.10 o 
   3   4  18       38.19       38.90      4.96 o 
   4   4  18       18.45       20.29      3.45 o 
   5   4  18        4.01        7.70      3.05 o 
   0   5  18        4.13        1.26      3.25 o 
   1   5  18       17.90       19.18      3.50 o 
   2   5  18        5.03        2.37      2.54 o 
   3   5  18        0.85       -1.54      2.19 o 
   4   5  18        0.79        1.57      2.48 o 
   5   5  18        4.23        5.01      3.05 o 
   0   6  18       16.23       15.33      4.95 o 
   1   6  18       16.44       12.50      3.37 o 
   2   6  18        3.65        3.09      3.18 o 
   3   6  18       12.16       12.03      3.65 o 
   4   6  18       46.73       63.36      6.75 o 
   0   7  18        9.32       15.83      4.94 o 
   1   7  18       18.36       20.47      8.13 o 
   2   7  18        2.11        3.41      2.96 o 
   3   7  18        9.23        5.70      4.00 o 
   0   8  18        0.35        7.97      7.78 o 
   1   8  18       15.79       19.52      5.05 o 
   1   0  19      181.90      211.32     13.04 o 
   2   0  19        0.50        1.55      2.37 o 
   3   0  19       13.70        9.47      3.05 o 
   4   0  19       11.49        7.10      3.47 o 
   5   0  19        7.18        2.80      3.31 o 
   6   0  19        2.71        6.67      3.98 o 
   0   1  19       11.87       16.02      4.24 o 
   1   1  19       87.58       75.15     12.74 o 
   2   1  19       36.27       36.25      4.02 o 
   3   1  19       57.64       55.42      4.07 o 
   4   1  19       41.35       39.70      3.46 o 
   5   1  19        9.66        4.85      2.33 o 
   6   1  19        2.57        2.34      2.54 o 
   0   2  19       32.27       31.28      6.07 o 
   1   2  19      176.90      180.95      8.84 o 
   2   2  19       61.95       49.61      4.56 o 
   3   2  19       97.29      104.09      5.19 o 
   4   2  19       11.59       12.56      2.80 o 
   5   2  19       22.70       24.83      3.76 o 
   0   3  19      374.65      392.01     17.27 o 
   1   3  19       28.54       25.87      3.87 o 
   2   3  19      132.20      120.90      9.94 o 
   3   3  19        2.15        3.18      1.86 o 
   4   3  19       14.74       11.62      2.97 o 
   5   3  19        2.21        1.75      2.61 o 
   0   4  19        1.98       -0.28      2.58 o 
   1   4  19       39.30       37.88      4.85 o 
   2   4  19       38.63       37.71      4.73 o 
   3   4  19        5.57        6.04      2.19 o 
   4   4  19       13.57        8.74      2.64 o 
   5   4  19        4.15        8.85      3.31 o 
   0   5  19        9.92        7.88      3.96 o 
   1   5  19        0.98        0.82      2.30 o 
   2   5  19       52.24       51.95      6.76 o 
   3   5  19        6.44        5.29      2.88 o 
   4   5  19        7.86        4.58      2.88 o 
   0   6  19        1.95        0.87      3.12 o 
   1   6  19        6.01        2.03      2.84 o 
   2   6  19       14.08       13.97      5.60 o 
   3   6  19        3.77        5.75      3.34 o 
   0   7  19        4.12        4.57      4.00 o 
   1   7  19        0.33        0.04      3.33 o 
   2   7  19       23.34       32.94      8.71 o 
   0   0  20       22.59       22.07      7.50 o 
   1   0  20      160.79      176.85     21.17 o 
   2   0  20       21.08       14.00      5.32 o 
   3   0  20       22.78       27.44      6.92 o 
   4   0  20       12.26       13.96      3.43 o 
   5   0  20        5.99        6.29      3.96 o 
   0   1  20        1.31       -0.35      2.53 o 
   1   1  20      210.81      210.79     13.94 o 
   2   1  20        3.55        5.54      2.35 o 
   3   1  20       51.19       50.02      4.97 o 
   4   1  20        1.99        2.83      1.96 o 
   5   1  20        1.72        1.03      2.25 o 
   0   2  20       31.12       32.16      7.80 o 
   1   2  20       18.00       15.30      3.19 o 
   2   2  20        6.70        6.80      2.65 o 
   3   2  20       72.95       84.75      5.51 o 
   4   2  20       28.56       27.90      3.70 o 
   5   2  20       12.40       11.80      3.07 o 
   0   3  20       14.59        5.16      3.33 o 
   1   3  20        2.28        5.39      2.79 o 
   2   3  20       33.84       36.16      6.22 o 
   3   3  20        2.37        1.77      2.34 o 
   4   3  20       20.67       17.62      3.30 o 
   5   3  20       14.69       14.67      3.63 o 
   0   4  20        8.44        5.85      3.82 o 
   1   4  20        1.69        2.58      2.39 o 
   2   4  20        8.39        6.93      3.61 o 
   3   4  20       13.97        5.30      3.15 o 
   4   4  20        9.03        2.75      2.62 o 
   0   5  20       16.04       11.22      4.40 o 
   1   5  20        0.44       -2.00      2.06 o 
   2   5  20        0.65        0.34      2.94 o 
   3   5  20        9.72       11.33      3.90 o 
   4   5  20       19.50       21.56      3.90 o 
   0   6  20        0.09       -0.63      3.69 o 
   1   6  20       16.02       20.78      4.90 o 
   2   6  20       17.59       15.17      5.22 o 
   3   6  20       35.35       45.22      9.05 o 
   0   7  20       24.86       27.28      6.54 o 
   1   7  20        4.27        8.10      4.06 o 
   1   0  21       72.09       88.15      9.99 o 
   2   0  21        3.81        0.10      6.07 o 
   3   0  21        9.63        7.73      4.70 o 
   4   0  21       19.64       13.97      3.82 o 
   5   0  21        0.19        4.53      3.55 o 
   0   1  21       94.69       89.50     10.09 o 
   1   1  21        2.02        1.26      3.06 o 
   2   1  21       17.21       17.25      3.68 o 
   3   1  21       33.22       35.24      4.29 o 
   4   1  21        8.83        9.72      2.58 o 
   5   1  21       15.63       16.44      3.15 o 
   0   2  21      108.43       98.47     15.04 o 
   1   2  21       13.23       14.71      3.50 o 
   2   2  21       59.67       72.91      6.66 o 
   3   2  21       61.11       76.72      6.05 o 
   4   2  21       13.25       12.34      3.00 o 
   0   3  21        8.34       10.15      4.48 o 
   1   3  21        2.95       -1.14      2.30 o 
   2   3  21       21.57       23.06      4.18 o 
   3   3  21        6.21        6.68      3.53 o 
   4   3  21        0.42        0.46      2.66 o 
   0   4  21        0.61       -1.27      3.09 o 
   1   4  21        9.46       10.08      5.53 o 
   2   4  21        3.75        2.41      2.70 o 
   3   4  21        4.19        3.72      3.28 o 
   4   4  21        0.29        0.88      2.81 o 
   0   5  21        6.48        7.35      4.24 o 
   1   5  21        5.12        4.49      2.74 o 
   2   5  21       12.17       12.06      4.07 o 
   3   5  21        1.99        0.20      4.22 o 
   0   6  21        1.63        5.24      4.13 o 
   1   6  21        1.45        6.75      3.81 o 
   2   6  21        4.36        4.39      3.74 o 
   0   0  22       26.41       30.99      8.56 o 
   1   0  22        0.05        4.58      3.60 o 
   2   0  22       11.38        5.74      4.03 o 
   3   0  22       40.19       36.27      7.32 o 
   4   0  22        2.44        4.64      3.71 o 
   0   1  22        0.01        0.47      2.99 o 
   1   1  22        8.30       10.21      2.94 o 
   2   1  22       24.30       14.53      3.58 o 
   3   1  22        9.11       10.19      3.66 o 
   4   1  22        5.63        3.35      3.45 o 
   0   2  22        0.00        0.50      5.34 o 
   1   2  22        0.81        3.28      2.48 o 
   2   2  22       43.80       48.88      5.88 o 
   3   2  22        5.49        4.08      3.30 o 
   4   2  22       56.08       73.80     10.62 o 
   0   3  22        1.09       -0.50      3.53 o 
   1   3  22       12.74        8.14      3.64 o 
   2   3  22       19.49       15.29      3.39 o 
   3   3  22        1.97        4.80      3.61 o 
   0   4  22        5.57        3.30      4.02 o 
   1   4  22        5.63        4.09      2.88 o 
   2   4  22        1.59        0.96      3.44 o 
   3   4  22        7.30        0.62      3.41 o 
   0   5  22        1.70        4.72      4.78 o 
   1   5  22        9.83        8.29      4.73 o 
   2   5  22        7.04       10.37      7.29 o 
   1   0  23       24.82       38.48      7.39 o 
   2   0  23       20.08       28.35      9.05 o 
   3   0  23       17.48       11.45     12.37 o 
   0   1  23       40.15       39.41     19.93 o 
   1   1  23       12.81       14.18      3.73 o 
   2   1  23        1.39        2.34      2.65 o 
   3   1  23       16.92       18.27      4.20 o 
   0   2  23        5.38        6.67      3.98 o 
   1   2  23        3.99        1.91      2.72 o 
   2   2  23       13.31        5.78      3.05 o 
   3   2  23       14.48       16.22      4.50 o 
   0   3  23       10.34        9.44      4.62 o 
   1   3  23        4.67        4.87      2.97 o 
   2   3  23        7.81        3.26      3.11 o 
   0   4  23        0.10       -8.57      5.71 o 
   1   4  23       11.60       14.19      3.58 o 
   2   4  23        0.72       -0.56      3.42 o 
   0   0  24       32.18       49.01     12.21 o 
   1   0  24        0.66       -0.90      3.78 o 
   2   0  24        0.01       -2.83      3.87 o 
   0   1  24        1.86        6.51      4.23 o 
   1   1  24        5.18        1.67      3.47 o 
   2   1  24        4.82        6.92      3.19 o 
   0   2  24        6.38       10.62      4.97 o 
   1   2  24       22.08       29.53      5.46 o 
   2   2  24       16.70       12.39      5.26 o 
   0   3  24       10.22       12.01      4.88 o 
   1   3  24        1.09       -1.15      3.05 o 
   1   0  25        5.89       14.83      5.54 o 
   0   1  25        6.36        0.05      4.75 o 
                                                 
